# Supplementary material for: Exploring the biotechnological potential of terrestrial hot spring microbiomes for CO2 utilisation
Source: Environ Microbiome. 2026 Mar 11;21:56. doi: 10.1186/s40793-026-00875-x (PMC13093976; doi:10.1186/s40793-026-00875-x)
Supplement: Supplementary file 2 — Supplementary Material 2. Contains accession numbers and metadata associated with metagenomic datasets used in our meta-analyses. [file 40793_2026_875_MOESM2_ESM.xlsx]

## Sheet: Sheet1
Sample ID	SRA Accession ID	Reference	AvgSpotLen	Bases	BioSample	Bytes	Center Name	Consent	DATASTORE filetype	Experiment	Instrument	Library Name	LibraryLayout	Organism	Platform	ReleaseDate	Sample Name	SRA Study	BioProject	Collection_Date	geo_loc_name_country	geo_loc_name_country	geo_loc_name_country_continent	BioSampleModel	geo_loc_name	Lat_Lon	Depth	env_broad_scale	env_local_scale	env_medium	PH	elev	Temp
68.0_6.9_JP	DRR163687	Nishiyama, E., et al., The Relationship Between Microbial Community Structures and Environmental Parameters Revealed by Metagenomic Analysis of Hot Spring Water in the Kirishima Area, Japan. Front Bioeng Biotechnol, 2018. 6: p. 202.	202	12091247320	SAMD00155366	7937496304	NIG	public	sra	DRX154306	Illumina Genome Analyzer IIx		PAIRED	hot springs metagenome	ILLUMINA	2018-12-21T00:00:00Z	SAMD00155366	DRP004690	PRJDB7293	2013-09	JP	Japan	Asia	MIMS.me.water	Japan:Kagoshima\, Kirishima	31.55 N 130.47 E	0.1 m	freshwater biome	hot spring	water	6.9		68
84.0_2.4_JP	DRR163691		374	2217888511	SAMD00155370	1666600474	NIG	public	sra	DRX154310	Illumina MiSeq		PAIRED	hot springs metagenome	ILLUMINA	2018-12-21T00:00:00Z	SAMD00155370	DRP004690	PRJDB7293	2013-09	JP	Japan	Asia	MIMS.me.water	Japan:Kagoshima\, Kirishima	31.54 N 130.49 E	0.1 m	freshwater biome	hot spring	water	2.4		84
84.5_6.6_JP	DRR163685		202	12102866562	SAMD00155364	7768882483	NIG	public	sra	DRX154304	Illumina Genome Analyzer IIx		PAIRED	hot springs metagenome	ILLUMINA	2018-12-21T00:00:00Z	SAMD00155364	DRP004690	PRJDB7293	2013-09	JP	Japan	Asia	MIMS.me.water	Japan:Kagoshima\, Kirishima	31.55 N 130.47 E	0.1 m	freshwater biome	hot spring	water	6.6		84.5
85.5_2.9_JP	DRR163692		395	6646336230	SAMD00155371	4990244488	NIG	public	sra	DRX154311	Illumina MiSeq		PAIRED	hot springs metagenome	ILLUMINA	2018-12-21T00:00:00Z	SAMD00155371	DRP004690	PRJDB7293	2013-09	JP	Japan	Asia	MIMS.me.water	Japan:Kagoshima\, Kirishima	31.55 N 130.48 E	0.1 m	freshwater biome	hot spring	water	2.9		85.5
88.0_2.9_JP	DRR163690		202	11961925304	SAMD00155369	7984902046	NIG	public	sra	DRX154309	Illumina Genome Analyzer IIx		PAIRED	hot springs metagenome	ILLUMINA	2018-12-21T00:00:00Z	SAMD00155369	DRP004690	PRJDB7293	2013-09	JP	Japan	Asia	MIMS.me.water	Japan:Kagoshima\, Kirishima	31.53 N 130.50 E	0.1 m	freshwater biome	hot spring	water	2.9		88
89.1_2.8_JP	DRR163693		343	6784385623	SAMD00155372	4268436741	NIG	public	sra	DRX154312	Illumina MiSeq		PAIRED	hot springs metagenome	ILLUMINA	2018-12-21T00:00:00Z	SAMD00155372	DRP004690	PRJDB7293	2013-09	JP	Japan	Asia	MIMS.me.water	Japan:Kagoshima\, Kirishima	31.54 N 130.49 E	0.1 m	freshwater biome	hot spring	water	2.8		89.1
94.7_1.9_JP	DRR163689		202	11884188230	SAMD00155368	7805316759	NIG	public	sra	DRX154308	Illumina Genome Analyzer IIx		PAIRED	hot springs metagenome	ILLUMINA	2018-12-21T00:00:00Z	SAMD00155368	DRP004690	PRJDB7293	2013-09	JP	Japan	Asia	MIMS.me.water	Japan:Kagoshima\, Kirishima	31.55 N 130.47 E	0.1 m	freshwater biome	hot spring	water	1.9		94.7
96.8_8.8_JP	DRR163688		257	1283505873	SAMD00155367	643561879	NIG	public	sra	DRX154307	Illumina MiSeq		PAIRED	hot springs metagenome	ILLUMINA	2018-12-21T00:00:00Z	SAMD00155367	DRP004690	PRJDB7293	2013-09	JP	Japan	Asia	MIMS.me.water	Japan:Kagoshima\, Kirishima	31.57 N 130.46 E	0.1 m	freshwater biome	hot spring	water	8.8		96.8
69.0_2.5_TW	SRR1297186	Lin, K.H., et al., Metabolic characteristics of dominant microbes and key rare species from an acidic hot spring in Taiwan revealed by metagenomics. BMC Genomics, 2015. 16: p. 1029.	202	35712088434	SAMN02743532	25373600006	NATIONAL TAIWAN UNIVERSITY	public	sra,fastq	SRX532417	Illumina HiSeq 2000		PAIRED	hot springs metagenome	ILLUMINA	2014-05-28T00:00:00Z	Shi-Huang-Ping microbes	SRP041649	PRJNA246126	2012-04-25	TW	Taiwan	Asia	MIMS.me,MIGS/MIMS/MIMARKS.water	Taiwan: Shi-Huang-Ping hot spring	25.19544 N 121.60245 E	8 cm				2.5		69
76.0_8.2_ES	SRR2239652	Lopez-Lopez, O., et al., Metagenomics of an Alkaline Hot Spring in Galicia (Spain): Microbial Diversity Analysis and Screening for Novel Lipolytic Enzymes. Front Microbiol, 2015. 6: p. 1291.	200	1198243600	SAMN03797534	777665696	UCC	public	fastq,sra	SRX1181970	Illumina HiSeq 2000	Lobios	PAIRED	hot springs metagenome	ILLUMINA	2015-11-24T00:00:00Z	Lobios hot spring	SRP063292	PRJNA294671	2011-02-08	ES	Spain	Europe	Metagenome or environmental	Spain: Lobios\, Galicia	41.86113 N 8.1062 W					8.2		76
43.5_7.5_IN	SRR3961739	Saxena, R., et al., Metagenomic Analysis of Hot Springs in Central India Reveals Hydrocarbon Degrading Thermophiles and Pathways Essential for Survival in Extreme Environments. Front Microbiol, 2016. 7: p. 2123.	286	4406636283	SAMN05449940	1807005375	IISER BHOPAL	public	fastq,sra	SRX1982257	NextSeq 500	M1213	PAIRED	hot springs metagenome	ILLUMINA	2017-01-25T00:00:00Z	CAN	SRP080024	PRJNA335670	2014-10-25	IN	India	Asia	MIMS.me,MIGS/MIMS/MIMARKS.water	India: Anhoni\, Madhya Pradesh	22.65 N 78.36 E	1 mtr				7.5		43.5
52.1_7.8_IN	SRR3961733		287	5619037296	SAMN05449938	2303338177	IISER BHOPAL	public	sra,fastq	SRX1982250	NextSeq 500	M1211	PAIRED	hot springs metagenome	ILLUMINA	2017-01-25T00:00:00Z	CAP	SRP080024	PRJNA335670	2014-10-25	IN	India	Asia	MIMS.me,MIGS/MIMS/MIMARKS.water	India: Anhoni\, Madhya Pradesh	22.65 N 78.36 E	400 mts				7.8		52.1
55.0_7.8_IN	SRR3961734		288	4513825388	SAMN05449939	1845942840	IISER BHOPAL	public	fastq,sra	SRX1982251	NextSeq 500	M1212	PAIRED	hot springs metagenome	ILLUMINA	2017-01-25T00:00:00Z	BAN	SRP080024	PRJNA335670	2014-10-25	IN	India	Asia	MIMS.me,MIGS/MIMS/MIMARKS.water	India: Anhoni\, Madhya Pradesh	22.65 N 78.36 E	1 mtr				7.8		55
67.0_7.8_IN	SRR3961743		292	2588126234	SAMN05449944	1183995334	IISER BHOPAL	public	fastq,sra	SRX1982261	NextSeq 500	M1217	PAIRED	hot springs metagenome	ILLUMINA	2017-01-25T00:00:00Z	TAT-4	SRP080024	PRJNA335670	2016-01-26	IN	India	Asia	MIMS.me,MIGS/MIMS/MIMARKS.water	India: Tattapani\, Chhattisgarh	23.41 N 83.39 E	1 mtr				7.8		67
98.0_7.5_IN	SRR3961740		294	3225661754	SAMN05449941	1492662967	IISER BHOPAL	public	sra,fastq	SRX1982258	NextSeq 500	M1214	PAIRED	hot springs metagenome	ILLUMINA	2017-01-25T00:00:00Z	TAT-1	SRP080024	PRJNA335670	2016-01-26	IN	India	Asia	MIMS.me,MIGS/MIMS/MIMARKS.water	India: Tattapani\, Chhattisgarh	23.41 N 83.39 E	1 mtr				7.5		98
45.6_8.1_US	SRR5216251	Alcorta, J., et al., Taxonomic Novelty and Distinctive Genomic Features of Hot Spring Cyanobacteria. Front Genet, 2020. 11: p. 568223.	302	15490541870	SAMN06265911	7579243684	JGI	public	fastq,sra	SRX2526462	Illumina HiSeq 2500	BAYZT	PAIRED	hot springs metagenome	ILLUMINA	2017-01-29T00:00:00Z	Gp0147099	SRP098487	PRJNA364778	2015-08-17	US	USA	North America	Metagenome or environmental	USA: California	37.4127 N 118.5040 W					8.1		45.6
60.0_5.4_JP	SRR5214706	-	302	17480538858	SAMN06264664	6908755626	JGI	public	fastq,sra	SRX2525297	Illumina HiSeq 2500	BAXCP	PAIRED	hot springs metagenome	ILLUMINA	2017-01-28T00:00:00Z	Gp0138775	SRP098349	PRJNA364997	2015-06-21	SA	South Africa	Africa	Metagenome or environmental	South Africa: Tshipise	22.6092 S 30.1749 E					5.7		60
78.5_6.48_NZ	SRR17863203	Buessecker, S., et al., An essential role for tungsten in the ecology and evolution of a previously uncultivated lineage of anaerobic, thermophilic Archaea. Nat Commun, 2022. 13(1): p. 3773.	450	6388978759	SAMN06684313	3956578104	PORTLAND STATE UNIVERSITY	public	sra,fastq	SRX14024004	Illumina MiSeq	NZ13_env	PAIRED	hot springs metagenome	ILLUMINA	2022-02-02T00:00:00Z	NZ13 Environmental - ALR	SRP357842	PRJNA381623	2013-04	NZ	New Zealand	Oceania	MIMS.me,MIGS/MIMS/MIMARKS.water	New Zealand: Rotorua	38.063 S 176.36 E	4 m				6.48		78.5
48.0_6.95_CL	SRR5451033	Alcorta, J., et al., Taxonomic Novelty and Distinctive Genomic Features of Hot Spring Cyanobacteria. Front Genet, 2020. 11: p. 568223. Buessecker, S., et al., An essential role for tungsten in the ecology and evolution of a previously uncultivated lineage of anaerobic, thermophilic Archaea. Nat Commun, 2022. 13(1): p. 3773.	129	18203992049	SAMN06706385	6643957864	BEATRIZ DIEZ LAB AT PONTIFICIA UNIVERSIDAD CATOLICA DE CHILE	public	fastq,sra	SRX2739744	Illumina HiSeq 2000	P48DNAD	PAIRED	hot springs metagenome	ILLUMINA	2017-12-31T00:00:00Z	Porcelana 48DNA	SRP104009	PRJNA382437	2013-03	CL	Chile	South America	Metagenome or environmental	Chile: Los lagos\, Porcelana Hot Spring	42.27291 S 72.27393 W					6.95		48
58.0_6.95_CL	SRR5451032		172	10697340688	SAMN06706403	4056346339	BEATRIZ DIEZ LAB AT PONTIFICIA UNIVERSIDAD CATOLICA DE CHILE	public	sra,fastq	SRX2739743	Illumina HiSeq 2000	P58DNAD	PAIRED	hot springs metagenome	ILLUMINA	2017-12-31T00:00:00Z	Porcelana 58DNA	SRP104009	PRJNA382437	2013-03	CL	Chile	South America	Metagenome or environmental	Chile: Los lagos\, Porcelana Hot Spring	42.27291 S 72.27393 W					6.95		58
66.0_6.95_CL	SRR5451031		211	2171890826	SAMN06706421	723860256	BEATRIZ DIEZ LAB AT PONTIFICIA UNIVERSIDAD CATOLICA DE CHILE	public	sra,fastq	SRX2739742	Illumina HiSeq 2000	P66DNAD	PAIRED	hot springs metagenome	ILLUMINA	2017-12-31T00:00:00Z	Porcelana 66DNA	SRP104009	PRJNA382437	2013-03	CL	Chile	South America	Metagenome or environmental	Chile: Los lagos\, Porcelana Hot Spring	42.27291 S 72.27393 W					6.95		66
59.0_5.8_JP	SRR7905023	Ward, L.M., et al., Geochemical and Metagenomic Characterization of Jinata Onsen, a Proterozoic-Analog Hot Spring, Reveals Novel Microbial Diversity including Iron-Tolerant Phototrophs and Thermophilic Lithotrophs. Microbes Environ, 2019. 34(3): p. 278-292. Garber, A.I., et al., FeGenie: A Comprehensive Tool for the Identification of Iron Genes and Iron Gene Neighborhoods in Genome and Metagenome…	202	33648096268	SAMN10130914	11727977532	HARVARD UNIVERSITY	public	sra,fastq	SRX4741379	Illumina HiSeq 3000	JP1	PAIRED	hot springs metagenome	ILLUMINA	2018-09-26T00:00:00Z	Jinata Pool 1	SRP162660	PRJNA392119	2016-01	JP	Japan	Asia	Metagenome or environmental	Japan: Tokyo Prefecture\, Shikinejima Island\, Jinata Onsen	34.318 N 139.216 E					5.8		59
60.0_5.7_SA	SRR7905022		197	16627675562	SAMN10130913	6425686689	HARVARD UNIVERSITY	public	fastq,sra	SRX4741380	Illumina HiSeq 3000	JP1L	PAIRED	hot springs metagenome	ILLUMINA	2018-09-26T00:00:00Z	Jinata Pool 1L	SRP162660	PRJNA392119	2016-09	JP	Japan	Asia	Metagenome or environmental	Japan: Tokyo Prefecture\, Shikinejima Island\, Jinata Onsen	34.318 N 139.216 E					5.4		60
27.2_5.43_NZ	SRR10063242	Castelan-Sanchez, H.G., et al., The Microbial Composition in Circumneutral Thermal Springs from Chignahuapan, Puebla, Mexico Reveals the Presence of Particular Sulfur-Oxidizing Bacterial and Viral Communities. Microorganisms, 2020. 8(11).	300	13187331300	SAMN07732889	5638652803	GNS SCIENCE	public	sra,fastq	SRX6797117	Illumina HiSeq 1500	RIESMG	PAIRED	hot springs metagenome	ILLUMINA	2020-02-01T00:00:00Z	RIES	SRP119432	PRJNA412936	2016-03-31	NZ	New Zealand	Oceania	MIMS.me,MIGS/MIMS/MIMARKS.water	New Zealand: Raoul Island	29.262380 S 177.919075 W	-0.05m				5.43		27.2
29.9_5.9_NZ	SRR10063241		300	14557755300	SAMN07732891	6187294953	GNS SCIENCE	public	sra,fastq	SRX6797118	Illumina HiSeq 1500	RIMBMG	PAIRED	hot springs metagenome	ILLUMINA	2020-02-01T00:00:00Z	RIMB1	SRP119432	PRJNA412936	2016-03-31	NZ	New Zealand	Oceania	MIMS.me,MIGS/MIMS/MIMARKS.water	New Zealand: Raoul Island	29.262380 S 177.920850 W	-0.05m				5.9		29.9
34.5_6.96_NZ	SRR10063240		300	14937486000	SAMN07732890	6297513139	GNS SCIENCE	public	sra,fastq	SRX6797119	Illumina HiSeq 1500	RIWSMG	PAIRED	hot springs metagenome	ILLUMINA	2020-02-01T00:00:00Z	RIWS	SRP119432	PRJNA412936	2016-03-31	NZ	New Zealand	Oceania	MIMS.me,MIGS/MIMS/MIMARKS.water	New Zealand: Raoul Island	29.263502 S 177.920697 W	-0.1m				6.96		34.5
70.0_3.75_RU	SRR6311224	-	224	689649632	SAMN08046056	421637553	GENOMIC AND APPLIED MICROBIOLOGY & GOETTINGEN GENOMICS LABORATORY	public	fastq,sra	SRX3411486	Illumina Genome Analyzer IIx	BWMK1a	PAIRED	hot springs metagenome	ILLUMINA	2018-12-31T00:00:00Z	Mutnovsky hot spring sediment	SRP125350	PRJNA419239	2001-08-01	RU	Russia	Europe	MIMS.me,MIGS/MIMS/MIMARKS.sediment	Russia: Kamchatka\, Mutnovsky	52.453 N 158.195 E	1m				3.75	2000m	70
81.0_7.3_RU	SRR6311222	-	224	2855966848	SAMN08046057	1760957767	GENOMIC AND APPLIED MICROBIOLOGY & GOETTINGEN GENOMICS LABORATORY	public	sra,fastq	SRX3411488	Illumina Genome Analyzer IIx	BWMK2b	PAIRED	hot springs metagenome	ILLUMINA	2018-12-31T00:00:00Z	Uzon Caldera hot spring sediment	SRP125350	PRJNA419239	2001-07-27	RU	Russia	Europe	MIMS.me,MIGS/MIMS/MIMARKS.sediment	Russia: Kamchatka\, Uzon Caldera	54.5 N 159.967 E	1m				7.3	1617m	81
58.0_9.8_RU	SRR6429754	-	502	300808942	SAMN08275520	214966986	IKBFU	public	fastq,sra	SRX3521399	Illumina MiSeq	152PE2	PAIRED	hot springs metagenome	ILLUMINA	2017-12-29T00:00:00Z	Ush-Beldyr thermal spring 15/2	SRP127717	PRJNA427880	2015-07	RU	Russia	Europe	MIMS.me,MIGS/MIMS/MIMARKS.microbial	Russia: Ush-Beldyr	51.46897 N 98.05402 E	0.5 m				9.8	1118 m	58
91.3_7.2_NZ	SRR10484996	-	300	11461490700	SAMN08455322	4834483809	GNS SCIENCE	public	sra,fastq	SRX7174692	Illumina HiSeq 1500	Hochstetter's Cauldron hot spring, filtered spring water	PAIRED	hot springs metagenome	ILLUMINA	2020-06-01T00:00:00Z	HCFilter	SRP132012	PRJNA432589	2016-06-21	NZ	New Zealand	Oceania	MIMS.me,MIGS/MIMS/MIMARKS.water	New Zealand: Taup? Volcanic Zone	38.47333 S 176.14711 E	-0.05m				7.2		91.3
85.0_5.5_IT	SRR7545549	Strazzulli, A., et al., Discovery of hyperstable carbohydrate-active enzymes through metagenomics of extreme environments. FEBS J, 2020. 287(6): p. 1116-1137.	180	2991662460	SAMN09692669	1887826362	UNIVERSITY OF NAPLES - FEDERICO II	public	sra,fastq	SRX4411842	Illumina HiSeq 2000	Pool1	PAIRED	hot springs metagenome	ILLUMINA	2019-08-20T00:00:00Z	Pool1	SRP154559	PRJNA481947	2012-03-15	IT	Italy	Europe	MIMS.me,MIGS/MIMS/MIMARKS.sediment	Italy: solfatara Pisciarelli\, Naples\, Phlegraean Fields	40.829188 N 14.147042 E	-10 cm				5.5	70 m	85
92.0_1.5_IT	SRR7545550		180	2385682560	SAMN09692670	1632951742	UNIVERSITY OF NAPLES - FEDERICO II	public	fastq,sra	SRX4411841	Illumina HiSeq 2000	Pool2	PAIRED	hot springs metagenome	ILLUMINA	2019-08-20T00:00:00Z	Pool2	SRP154559	PRJNA481947	2012-03-15	IT	Italy	Europe	MIMS.me,MIGS/MIMS/MIMARKS.sediment	Italy: solfatara Pisciarelli\, Naples\, Phlegraean Fields	40.829188 N 14.147042 E	0 cm				1.5	70 m	92
67.0_7.9_IN	SRR8369165	Deb, S., and Subrata K. Das., Phylogenomic analysis of metagenome-assembled genomes deciphered novel acetogenic nitrogen-fixing Bathyarchaeota from hot spring sediments. Microbiology spectrum, 2022. 10(3).	273	11266809330	SAMN10617941	4295981241	INSTITUTE OF LIFE SCIENCES	public	fastq,sra	SRX5179350	Illumina MiSeq	undefined1	PAIRED	hot springs metagenome	ILLUMINA	2020-01-24T00:00:00Z	Sample 3	SRP174403	PRJNA507515	2015-12-11	IN	India	Asia	Metagenome or environmental	India:West Bengal	23.8809694 N 87.37511920 E					7.9		67
72.0_7.9_IN	SRR8369092		300	14433208500	SAMN10617850	6123184814	INSTITUTE OF LIFE SCIENCES	public	sra,fastq	SRX5179277	Illumina MiSeq	1	PAIRED	hot springs metagenome	ILLUMINA	2020-01-24T00:00:00Z	Sample 2	SRP174403	PRJNA507515	2015-11-08	IN	India	Asia	Metagenome or environmental	India: Jharkhand	24.15053189 N 85.64587959 E					7.9		72
83.0_7.9_IN	SRR8368399		300	15145197900	SAMN10617819	6339388242	INSTITUTE OF LIFE SCIENCES	public	sra,fastq	SRX5178609	Illumina MiSeq	1	PAIRED	hot springs metagenome	ILLUMINA	2020-01-24T00:00:00Z	Sample 1	SRP174403	PRJNA507515	2015-11-08	IN	India	Asia	Metagenome or environmental	India:Jharkhand	24.15053189 N 85.64587959 E					7.9		83
76.0_8.2_ES	SRR9001935	Garber, A.I., et al., FeGenie: A Comprehensive Tool for the Identification of Iron Genes and Iron Gene Neighborhoods in Genome and Metagenome Assemblies. Front Microbiol, 2020. 11: p. 37.	200	38752426800	SAMN11536904	26721733390	NORCE	public	sra,fastq	SRX5780728	Illumina HiSeq 1500	RCS	PAIRED	hot springs metagenome	ILLUMINA	2019-08-07T00:00:00Z	hot spring sediment metagenome	SRP194474	PRJNA540576	2014-01	ES	Spain	Europe	Metagenome or environmental	Spain: Lobios	42.53 N 8.30 W					8.2		76
42.0_7.0_CA	SRR10095342	Levy-Booth, D.J., et al., Genomics and metatranscriptomics of biogeochemical cycling and degradation of lignin-derived aromatic compounds in thermal swamp sediment. ISME J, 2021. 15(3): p. 879-893.	284	4655863359	SAMN12723039	2086998262	UNIVERSITY OF BRITISH COLUMBIA	public	fastq,sra	SRX6827591	NextSeq 550	EPS-MG-01_S7	PAIRED	hot springs metagenome	ILLUMINA	2019-12-01T00:00:00Z	EPS_1	SRP221252	PRJNA564648	2018-08-27	CA	Canada	North America	Metagenome or environmental	Canada: Liard River\, BC	59.431 N 126.1 W					7		42
47.8_5.8_IT	SRR12124856	Iacono, R., et al., Spatial Metagenomics of Three Geothermal Sites in Pisciarelli Hot Spring Focusing on the Biochemical Resources of the Microbial Consortia. Molecules, 2020. 25(17).	300	3440079600	SAMN15414049	1114861289	UNIVERSITY OF NAPLES - FEDERICO II	public	sra,fastq	SRX8646158	Illumina MiSeq	SiteB	PAIRED	hot springs metagenome	ILLUMINA	2021-04-23T00:00:00Z	SiteB	SRP269498	PRJNA643424	2019-07-26	IT	Italy	Europe	Metagenome or environmental	Italy: Agnano\, Naples	40.829307 N 14.147081 E					5.8		47.8
73.0_2.5_IT	SRR12124855		300	3594216900	SAMN15414050	1119403566	UNIVERSITY OF NAPLES - FEDERICO II	public	sra,fastq	SRX8646159	Illumina MiSeq	SiteC	PAIRED	hot springs metagenome	ILLUMINA	2021-04-23T00:00:00Z	SiteC	SRP269498	PRJNA643424	2019-07-26	IT	Italy	Europe	Metagenome or environmental	Italy: Agnano\, Naples	40.829307 N 14.147081 E					2.5		73
94.1_5.2_IT	SRR12124857		300	3574515600	SAMN15414048	1129652351	UNIVERSITY OF NAPLES - FEDERICO II	public	sra,fastq	SRX8646157	Illumina MiSeq	SiteA	PAIRED	hot springs metagenome	ILLUMINA	2021-04-23T00:00:00Z	SiteA	SRP269498	PRJNA643424	2019-07-26	IT	Italy	Europe	Metagenome or environmental	Italy: Agnano\, Naples	40.829307 N 14.147081 E					5.2		94.1
85.8_4.13_US	SRR13684274	-	300	16504100243	SAMN17862811	7857590581	MARINE BIOLOGICAL LABORATORY	public	sra,fastq	SRX10073609	NextSeq 500	Cinder_Pool_0	PAIRED	hot springs metagenome	ILLUMINA	2021-02-10T00:00:00Z	Cinder_Pool_0	SRP305756	PRJNA701321	2016-07-28	US	USA	North America	MIMS.me,MIGS/MIMS/MIMARKS.water	USA:Wyoming	44.732266 N 110.710719 W	hot spring metagenome	terrestrial	acid hot spring	acidic water	4.13		85.8
88.4_4.11_US	SRR13684273		300	21204341491	SAMN17862812	10090993134	MARINE BIOLOGICAL LABORATORY	public	sra,fastq	SRX10073610	NextSeq 500	Cinder_Pool_9	PAIRED	hot springs metagenome	ILLUMINA	2021-02-10T00:00:00Z	Cinder_Pool_9	SRP305756	PRJNA701321	2016-07-28	US	USA	North America	MIMS.me,MIGS/MIMS/MIMARKS.water	USA:Wyoming	44.732266 N 110.710719 W	hot spring metagenome	terrestrial	acid hot spring	acidic water	4.11		88.4
95.6_4.06_US	SRR13684272		300	9677647228	SAMN17862813	4275197502	MARINE BIOLOGICAL LABORATORY	public	fastq,sra	SRX10073611	NextSeq 500	Cinder_Pool_15	PAIRED	hot springs metagenome	ILLUMINA	2021-02-10T00:00:00Z	Cinder_Pool_15	SRP305756	PRJNA701321	2016-07-28	US	USA	North America	MIMS.me,MIGS/MIMS/MIMARKS.water	USA:Wyoming	44.732266 N 110.710719 W	hot spring metagenome	terrestrial	acid hot spring	acidic water	4.06		95.6
26.0_8.9_CR	SRR17771298	-	300	17430996058	SAMN25209179	7561693801	MARINE BIOLOGICAL LABORATORY	public	sra,fastq	SRX13933628	NextSeq 500	YR180404_f_metagenomic	PAIRED	hot springs metagenome	ILLUMINA	2022-01-26T00:00:00Z	YR180404_f	SRP356889	PRJNA799781	missing	CR	Costa Rica	North America	MIMS.me,MIGS/MIMS/MIMARKS.sediment	Costa Rica	9.1949 N 83.2806 W	missing	terrestrial	spring	fluid	8.9	missing	26
26.3_10.0_CR	SRR17771275		300	20977547612	SAMN25209164	9035693629	MARINE BIOLOGICAL LABORATORY	public	fastq,sra	SRX13933651	NextSeq 500	CZ180409_f_metagenomic	PAIRED	hot springs metagenome	ILLUMINA	2022-01-26T00:00:00Z	CZ180409_f	SRP356889	PRJNA799781	missing	CR	Costa Rica	North America	MIMS.me,MIGS/MIMS/MIMARKS.sediment	Costa Rica	7.7141 N 81.2883 W	missing	terrestrial	spring	fluid	10	missing	26.3
29.9_6.5_CR	SRR17771279		299	9466339076	SAMN25209196	3914963144	MARINE BIOLOGICAL LABORATORY	public	fastq,sra	SRX13933647	NextSeq 500	SC180411_s_metagenomic	PAIRED	hot springs metagenome	ILLUMINA	2022-01-26T00:00:00Z	SC180411_s	SRP356889	PRJNA799781	missing	CR	Costa Rica	North America	MIMS.me,MIGS/MIMS/MIMARKS.sediment	Costa Rica	8.1576 N 81.131 W	missing	terrestrial	spring	sediment	6.5	missing	29.9
29.9_6.5_CR	SRR17771300		301	9476303806	SAMN25209177	4012908076	MARINE BIOLOGICAL LABORATORY	public	fastq,sra	SRX13933626	NextSeq 500	SC180411_f_metagenomic	PAIRED	hot springs metagenome	ILLUMINA	2022-01-26T00:00:00Z	SC180411_f	SRP356889	PRJNA799781	missing	CR	Costa Rica	North America	MIMS.me,MIGS/MIMS/MIMARKS.sediment	Costa Rica	8.1576 N 81.131 W	missing	terrestrial	spring	fluid	6.5	missing	29.9
31.1_7.0_CR	SRR17771291		301	6809765573	SAMN25209159	2873852039	MARINE BIOLOGICAL LABORATORY	public	sra,fastq	SRX13933635	NextSeq 500	CH180410_f_metagenomic	PAIRED	hot springs metagenome	ILLUMINA	2022-01-26T00:00:00Z	CH180410_f	SRP356889	PRJNA799781	missing	CR	Costa Rica	North America	MIMS.me,MIGS/MIMS/MIMARKS.sediment	Costa Rica	8.7051 N 80.2692 W	missing	terrestrial	spring	fluid	7	missing	31.1
31.1_7.0_CR	SRR17771295		300	6323771913	SAMN25209182	2608950414	MARINE BIOLOGICAL LABORATORY	public	fastq,sra	SRX13933631	NextSeq 500	CH180410_s_metagenomic	PAIRED	hot springs metagenome	ILLUMINA	2022-01-26T00:00:00Z	CH180410_s	SRP356889	PRJNA799781	missing	CR	Costa Rica	North America	MIMS.me,MIGS/MIMS/MIMARKS.sediment	Costa Rica	8.7051 N 80.2692 W	missing	terrestrial	spring	sediment	7	missing	31.1
31.5_7.1_CR	SRR17771285		299	7437854017	SAMN25209191	3094272287	MARINE BIOLOGICAL LABORATORY	public	fastq,sra	SRX13933641	NextSeq 500	LW180405_s_metagenomic	PAIRED	hot springs metagenome	ILLUMINA	2022-01-26T00:00:00Z	LW180405_s	SRP356889	PRJNA799781	missing	CR	Costa Rica	North America	MIMS.me,MIGS/MIMS/MIMARKS.sediment	Costa Rica	8.4412 N 82.9049 W	missing	terrestrial	spring	sediment	7.1	missing	31.5
31.5_7.1_CR	SRR17771305		300	9132796498	SAMN25209173	3856182415	MARINE BIOLOGICAL LABORATORY	public	sra,fastq	SRX13933621	NextSeq 500	LW180405_f_metagenomic	PAIRED	hot springs metagenome	ILLUMINA	2022-01-26T00:00:00Z	LW180405_f	SRP356889	PRJNA799781	missing	CR	Costa Rica	North America	MIMS.me,MIGS/MIMS/MIMARKS.sediment	Costa Rica	8.4412 N 82.9049 W	missing	terrestrial	spring	fluid	7.1	missing	31.5
31.8_7.5_CR	SRR17771284		299	8071399435	SAMN25209192	3335192327	MARINE BIOLOGICAL LABORATORY	public	fastq,sra	SRX13933642	NextSeq 500	MC180404_s_metagenomic	PAIRED	hot springs metagenome	ILLUMINA	2022-01-26T00:00:00Z	MC180404_s	SRP356889	PRJNA799781	missing	CR	Costa Rica	North America	MIMS.me,MIGS/MIMS/MIMARKS.sediment	Costa Rica	9.3439 N 83.5957 W	missing	terrestrial	spring	sediment	9.6	missing	31.8
31.8_9.6_CR	SRR17771314		300	7445609336	SAMN25209156	3167955607	MARINE BIOLOGICAL LABORATORY	public	fastq,sra	SRX13933612	NextSeq 500	BC180410_f_metagenomic	PAIRED	hot springs metagenome	ILLUMINA	2022-01-26T00:00:00Z	BC180410_f	SRP356889	PRJNA799781	missing	CR	Costa Rica	North America	MIMS.me,MIGS/MIMS/MIMARKS.sediment	Costa Rica	8.806 N 79.791 W	missing	terrestrial	spring	fluid	7.5	missing	31.8
33.0_8.9_CR	SRR17771310		301	8100358167	SAMN25209168	3572379263	MARINE BIOLOGICAL LABORATORY	public	sra,fastq	SRX13933616	NextSeq 500	HA180403_f_metagenomic	PAIRED	hot springs metagenome	ILLUMINA	2022-01-26T00:00:00Z	HA180403_f	SRP356889	PRJNA799781	missing	CR	Costa Rica	North America	MIMS.me,MIGS/MIMS/MIMARKS.sediment	Costa Rica	9.3602 N 83.9166 W	missing	terrestrial	spring	fluid	8.9	missing	33
48.3_9.0_CR	SRR17771280		301	9751183248	SAMN25209160	4118806659	MARINE BIOLOGICAL LABORATORY	public	sra,fastq	SRX13933646	NextSeq 500	CI180408_f_metagenomic	PAIRED	hot springs metagenome	ILLUMINA	2022-01-26T00:00:00Z	CI180408_f	SRP356889	PRJNA799781	missing	CR	Costa Rica	North America	MIMS.me,MIGS/MIMS/MIMARKS.sediment	Costa Rica	7.441 N 81.7328 W	missing	terrestrial	spring	fluid	9	missing	48.3
48.3_9.0_CR	SRR17771294		300	6440469215	SAMN25209183	2657692326	MARINE BIOLOGICAL LABORATORY	public	sra,fastq	SRX13933632	NextSeq 500	CI180408_s_metagenomic	PAIRED	hot springs metagenome	ILLUMINA	2022-01-26T00:00:00Z	CI180408_s	SRP356889	PRJNA799781	missing	CR	Costa Rica	North America	MIMS.me,MIGS/MIMS/MIMARKS.sediment	Costa Rica	7.441 N 81.7328 W	missing	terrestrial	spring	sediment	9	missing	48.3
50.9_7.5_CR	SRR17771278		298	19159165009	SAMN25209161	8289050284	MARINE BIOLOGICAL LABORATORY	public	sra,fastq	SRX13933648	NextSeq 500	CL180410_f_metagenomic	PAIRED	hot springs metagenome	ILLUMINA	2022-01-26T00:00:00Z	CL180410_f	SRP356889	PRJNA799781	missing	CR	Costa Rica	North America	MIMS.me,MIGS/MIMS/MIMARKS.sediment	Costa Rica	8.4045 N 80.8037 W	missing	terrestrial	spring	fluid	7.5	missing	50.9
55.4_6.7_CR	SRR17771286		290	13244518710	SAMN25209190	5508565358	MARINE BIOLOGICAL LABORATORY	public	fastq,sra	SRX13933640	NextSeq 500	LH180406_s_metagenomic	PAIRED	hot springs metagenome	ILLUMINA	2022-01-26T00:00:00Z	LH180406_s	SRP356889	PRJNA799781	missing	CR	Costa Rica	North America	MIMS.me,MIGS/MIMS/MIMARKS.sediment	Costa Rica	8.871 N 82.6899 W	missing	terrestrial	spring	sediment	6.7	missing	55.4
55.4_6.7_CR	SRR17771307		300	11674897591	SAMN25209171	4926803044	MARINE BIOLOGICAL LABORATORY	public	fastq,sra	SRX13933619	NextSeq 500	LH180406_f_metagenomic	PAIRED	hot springs metagenome	ILLUMINA	2022-01-26T00:00:00Z	LH180406_f	SRP356889	PRJNA799781	missing	CR	Costa Rica	North America	MIMS.me,MIGS/MIMS/MIMARKS.sediment	Costa Rica	8.871 N 82.6899 W	missing	terrestrial	spring	fluid	6.7	missing	55.4
60.0_7.7_CR	SRR17771281		297	9231050162	SAMN25209195	3859873331	MARINE BIOLOGICAL LABORATORY	public	fastq,sra	SRX13933645	NextSeq 500	RC180404_s_metagenomic	PAIRED	hot springs metagenome	ILLUMINA	2022-01-26T00:00:00Z	RC180404_s	SRP356889	PRJNA799781	missing	CR	Costa Rica	North America	MIMS.me,MIGS/MIMS/MIMARKS.sediment	Costa Rica	9.3028 N 83.2978 W	missing	terrestrial	spring	sediment	7.7	missing	60
60.0_7.7_CR	SRR17771303		300	15968777899	SAMN25209175	7002264800	MARINE BIOLOGICAL LABORATORY	public	fastq,sra	SRX13933623	NextSeq 500	RC180404_f_metagenomic	PAIRED	hot springs metagenome	ILLUMINA	2022-01-26T00:00:00Z	RC180404_f	SRP356889	PRJNA799781	missing	CR	Costa Rica	North America	MIMS.me,MIGS/MIMS/MIMARKS.sediment	Costa Rica	9.3028 N 83.2978 W	missing	terrestrial	spring	fluid	7.7	missing	60
70.0_8.63_CN	SRR17794512	-	300	21299746200	SAMN25250839	7026884721	RESEARCH CENTER FOR ECO-ENVIRONMENTAL SCIENCES, CHINESE ACADEMY OF SCIENCES	public	sra,fastq	SRX13956679	Illumina NovaSeq 6000	LD210307-0027	PAIRED	hot springs metagenome	ILLUMINA	2022-01-28T00:00:00Z	LD210307-0027_S20210325-0010_33	SRP357118	PRJNA800583	2021-03-25	CN	China	Asia	MIMS.me,MIGS/MIMS/MIMARKS.water	China:Tengchong	24.95 N 98.44 E	25cm	Geothermal spring	hotspring	hotspring waters	8.63		70
74.6_2.43_CN	SRR17794519		300	20861708700	SAMN25250832	6900964814	RESEARCH CENTER FOR ECO-ENVIRONMENTAL SCIENCES, CHINESE ACADEMY OF SCIENCES	public	sra,fastq	SRX13956672	Illumina NovaSeq 6000	LD210307-0019	PAIRED	hot springs metagenome	ILLUMINA	2022-01-28T00:00:00Z	LD210307-0019_S20210325-0002_6	SRP357118	PRJNA800583	2021-03-25	CN	China	Asia	MIMS.me,MIGS/MIMS/MIMARKS.water	China:Tengchong	24.95 N 98.44 E	25cm	Geothermal spring	hotspring	hotspring waters	2.43		74.6
80.8_7.84_CN	SRR17794517		300	21112659600	SAMN25250834	7106224100	RESEARCH CENTER FOR ECO-ENVIRONMENTAL SCIENCES, CHINESE ACADEMY OF SCIENCES	public	sra,fastq	SRX13956674	Illumina NovaSeq 6000	LD210307-0021	PAIRED	hot springs metagenome	ILLUMINA	2022-01-28T00:00:00Z	LD210307-0021_S20210325-0004_19	SRP357118	PRJNA800583	2021-03-25	CN	China	Asia	MIMS.me,MIGS/MIMS/MIMARKS.water	China:Tengchong	24.95 N 98.44 E	25cm	Geothermal spring	hotspring	hotspring waters	7.84		80.8
82.0_8.59_CN	SRR17794511		300	28770878400	SAMN25250840	9351797390	RESEARCH CENTER FOR ECO-ENVIRONMENTAL SCIENCES, CHINESE ACADEMY OF SCIENCES	public	fastq,sra	SRX13956680	Illumina NovaSeq 6000	LD210312-0001	PAIRED	hot springs metagenome	ILLUMINA	2022-01-28T00:00:00Z	LD210312-0001_S20210325-0011_34	SRP357118	PRJNA800583	2021-03-25	CN	China	Asia	MIMS.me,MIGS/MIMS/MIMARKS.water	China:Tengchong	24.95 N 98.44 E	25cm	Geothermal spring	hotspring	hotspring waters	8.59		82
90.1_4.15_CN	SRR17794513		300	22351293600	SAMN25250838	7359574376	RESEARCH CENTER FOR ECO-ENVIRONMENTAL SCIENCES, CHINESE ACADEMY OF SCIENCES	public	fastq,sra	SRX13956678	Illumina NovaSeq 6000	LD210307-0026	PAIRED	hot springs metagenome	ILLUMINA	2022-01-28T00:00:00Z	LD210307-0026_S20210325-0009_29	SRP357118	PRJNA800583	2021-03-25	CN	China	Asia	MIMS.me,MIGS/MIMS/MIMARKS.water	China:Tengchong	24.95 N 98.44 E	25cm	Geothermal spring	hotspring	hotspring waters	4.15		90.1
92.0_7.33_CN	SRR17794518		300	23769382200	SAMN25250833	7930208374	RESEARCH CENTER FOR ECO-ENVIRONMENTAL SCIENCES, CHINESE ACADEMY OF SCIENCES	public	fastq,sra	SRX13956673	Illumina NovaSeq 6000	LD210307-0020	PAIRED	hot springs metagenome	ILLUMINA	2022-01-28T00:00:00Z	LD210307-0020_S20210325-0003_18	SRP357118	PRJNA800583	2021-03-25	CN	China	Asia	MIMS.me,MIGS/MIMS/MIMARKS.water	China:Tengchong	24.95 N 98.44 E	25cm	Geothermal spring	hotspring	hotspring waters	7.33		92
93.0_2.0_IS	SRR17794515		300	20872129500	SAMN25250836	6944555146	RESEARCH CENTER FOR ECO-ENVIRONMENTAL SCIENCES, CHINESE ACADEMY OF SCIENCES	public	sra,fastq	SRX13956676	Illumina NovaSeq 6000	LD210307-0024	PAIRED	hot springs metagenome	ILLUMINA	2022-01-28T00:00:00Z	LD210307-0024_S20210325-0007_26	SRP357118	PRJNA800583	2021-03-25	CN	China	Asia	MIMS.me,MIGS/MIMS/MIMARKS.water	China:Tengchong	24.95 N 98.44 E	25cm	Geothermal spring	hotspring	hotspring waters	8.68		93
93.6_9.16_CN	SRR17794516		300	23266246500	SAMN25250835	7708867451	RESEARCH CENTER FOR ECO-ENVIRONMENTAL SCIENCES, CHINESE ACADEMY OF SCIENCES	public	fastq,sra	SRX13956675	Illumina NovaSeq 6000	LD210307-0022	PAIRED	hot springs metagenome	ILLUMINA	2022-01-28T00:00:00Z	LD210307-0022_S20210325-0005_23	SRP357118	PRJNA800583	2021-03-25	CN	China	Asia	MIMS.me,MIGS/MIMS/MIMARKS.water	China:Tengchong	24.95 N 98.44 E	25cm	Geothermal spring	hotspring	hotspring waters	9.16		93.6
47.1_6.6_IS_BS1	SRR31758307	This study (TBS1)	411	17965492707	SAMN45892255	6793798847	MR DNA LAB	public	fastq,sra	SRX27120175	Illumina NovaSeq 6000	OLK_TBS1_21	PAIRED	hot springs metagenome	ILLUMINA	2025-03-28T00:00:00Z	OLK_TBS1_21	SRP492763	PRJNA1082630	2021-09-29	IS	Iceland	Europe	Metagenome or environmental	Iceland	64.0565767 N 21.235083333333336 W	missing	Geothermal spring	hot spring	hot spring	6.6		47.1
93.5_2.7_IS	SRR24079465	Paul, R., et al., Complex organic matter degradation by secondary consumers in chemolithoautotrophy-based subsurface geothermal ecosystems. PLoS One, 2023. 18(8): p. e0281277.	240	6537724331	SAMN32331398	2658450668	UNIVERSITY OF NAPLES FEDERICO II	public	sra,run.zq,fastq	SRX19880393	NextSeq 500	HV1210602	SINGLE	hot springs metagenome	ILLUMINA	2023-04-05T00:00:00Z	HV1210602	SRP431038	PRJNA914269	2021-06	IS	Iceland	Europe	MIMS.me,MIGS/MIMS/MIMARKS.water	Iceland	64.008117 N 21.17949 W		subsurface	hot spring	sediment	2.7		93.5
25.7_1.8_IS	SRR24079464		276	735032729	SAMN32331399	310384441	UNIVERSITY OF NAPLES FEDERICO II	public	sra,fastq,run.zq	SRX19880394	NextSeq 500	HV2210602	SINGLE	hot springs metagenome	ILLUMINA	2023-04-05T00:00:00Z	HV2210602	SRP431038	PRJNA914269	2021-06	IS	Iceland	Europe	MIMS.me,MIGS/MIMS/MIMARKS.water	Iceland	64.007062 N 21.180739 W		subsurface	hot spring	sediment	1.8		25.7
93.0_8.68_CN	SRR24079460		259	3764762705	SAMN32331402	1548777150	UNIVERSITY OF NAPLES FEDERICO II	public	fastq,sra,run.zq	SRX19880398	NextSeq 500	KR2210530	SINGLE	hot springs metagenome	ILLUMINA	2023-04-05T00:00:00Z	KR2210530	SRP431038	PRJNA914269	2021-06	IS	Iceland	Europe	MIMS.me,MIGS/MIMS/MIMARKS.water	Iceland	63.895451 N 22.057004 W		subsurface	hot spring	sediment	2		93
