# Supplementary material for: Exploring the biotechnological potential of terrestrial hot spring microbiomes for CO2 utilisation
Source: Environ Microbiome. 2026 Mar 11;21:56. doi: 10.1186/s40793-026-00875-x (PMC13093976; doi:10.1186/s40793-026-00875-x)
Supplement: Supplementary file 3 — Supplementary Material 3. Summarises the proportion of reads unclassified by Kaiju for each sample. [file 40793_2026_875_MOESM3_ESM.xlsx]

## Sheet: Sheet1
Sample	Kaiju unlclassified reads (%)
25.7°C_pH1.8_IS_SRR24079465	45.6224
26.0°C_pH8.9_CR_SRR17771295	56.4638
26.3°C_pH10.0_CR_SRR13684274	63.4358
27.2°C_pH5.43_NZ_SRR10063241	54.9477
29.9°C_pH5.9_NZ_SRR10063240	52.0623
29.9°C_pH6.5_CR_SRR17771278	27.5016
29.9°C_pH6.5_CR_SRR17771298	49.4663
31.1°C_pH7.0_CR_SRR17771286	43.7677
31.1°C_pH7.0_CR_SRR17771294	30.8309
31.5°C_pH7.1_CR_SRR17771284	45.1698
31.5°C_pH7.1_CR_SRR17771303	33.9809
31.8°C_pH7.5_CR_SRR17771310	35.3211
31.8°C_pH9.6_CR_SRR17771281	30.1525
33.0°C_pH8.9_CR_SRR17771307	14.3641
34.5°C_pH6.96_NZ_SRR24079460	36.4765
42.0°C_pH7.0_CA_SRR10063242	49.8209
43.5°C_pH7.5_IN_SRR3961734	23.4058
45.6°C_pH8.1_US_SRR5214706	41.2201
47.1°C_pH6.6_IS_BS1	36.3182
47.8°C_pH5.8_IT_SRR12124855	15.8341
48.0°C_pH6.95_CL_SRR5451032	41.1703
48.3°C_pH9.0_CR_SRR17771279	48.9902
48.3°C_pH9.0_CR_SRR17771291	46.2825
50.9°C_pH7.5_CR_SRR17771275	16.4646
52.1°C_pH7.8_IN_SRR2239652	37.6798
55.0°C_pH7.8_IN_SRR3961733	20.478
55.4°C_pH6.7_CR_SRR17771285	56.4525
55.4°C_pH6.7_CR_SRR17771305	24.5631
58.0°C_pH6.95_CL_SRR5451031	44.7349
58.0°C_pH9.8_RU_SRR6311224	60.8841
59.0°C_pH5.8_JP_SRR7905022	65.3573
60.0°C_pH5.4_JP_SRR7545550	31.4689
60.0°C_pH5.7_SA_SRR3961743	27.8256
60.0°C_pH7.7_CR_SRR17771280	14.8541
60.0°C_pH7.7_CR_SRR17771300	43.6744
66.0°C_pH6.95_CL_SRR5216251	60.0498
67.0°C_pH7.8_IN_SRR3961740	22.9995
67.0°C_pH7.9_IN_SRR8369092	28.625
69.0°C_pH2.5_TW_SRR12124857	8.81513
70.0°C_pH3.75_RU_SRR6311222	55.3388
70.0°C_pH8.63_CN_SRR17794511	32.6273
72.0°C_pH7.9_IN_SRR8368399	35.9972
73.0°C_pH2.5_IT_SRR10484996	26.1966
74.6°C_pH2.43_CN_SRR17794518	28.156
76.0°C_pH8.2_ES_SRR17863203	67.6686
76.0°C_pH8.2_ES_SRR8369165	42.8599
78.5°C_pH6.48_NZ_SRR17794519	9.35787
80.8°C_pH7.84_CN_SRR17794516	37.6557
81.0°C_pH7.3_RU_SRR5451033	69.2092
82.0°C_pH8.59_CN_SRR17771314	60.2356
83.0°C_pH7.9_IN_SRR7905023	48.8373
84.0°C_pH2.4_JP_DRR163690	57.4597
84.5°C_pH6.6_JP_DRR163685	41.8272
85.0°C_pH5.5_IT_SRR6429754	29.4137
85.5°C_pH2.9_JP_DRR163691	49.1963
85.8°C_pH4.13_US_SRR13684273	61.7318
88.0°C_pH2.9_JP_DRR163689	50.8548
88.4°C_pH4.11_US_SRR13684272	67.6197
89.1°C_pH2.8_JP_DRR163692	42.4208
90.1°C_pH4.15_CN_SRR17794512	40.3821
91.3°C_pH7.2_NZ_SRR10095342	61.047
92.0°C_pH1.5_IT_SRR7545549	13.5985
92.0°C_pH7.33_CN_SRR17794517	29.256
93.0°C_pH2.0_IS_SRR24079464	67.0108
93.0°C_pH8.68_CN_SRR17794513	30.5923
93.5°C_pH2.7_IS_DRR163693	38.8469
93.6°C_pH9.16_CN_SRR17794515	35.5179
94.1°C_pH5.2_IT_SRR12124856	13.3025
94.7°C_pH1.9_JP_DRR163688	44.2464
95.6°C_pH4.06_US_SRR1297186	28.9644
96.8°C_pH8.8_JP_DRR163687	39.6508
98.0°C_pH7.5_IN_SRR3961739	39.6573
