# Supplementary material for: Exploring the biotechnological potential of terrestrial hot spring microbiomes for CO2 utilisation
Source: Environ Microbiome. 2026 Mar 11;21:56. doi: 10.1186/s40793-026-00875-x (PMC13093976; doi:10.1186/s40793-026-00875-x)
Supplement: Supplementary file 4 — Supplementary Material 4. Contains results from PCA analysis of the correlation of class distribution with pH and Temperature. [file 40793_2026_875_MOESM4_ESM.xlsx]

## Sheet: Supplimentary Table 3 - Class p
Class	pH, Rho	pH, p-value	Temperature, Rho	Temperature, p-value
Aquificae	0.2	0.0838871	0.2	0.086905
Thermoprotei	-0.49	8.75e-06	0.74	9.62e-14
Alphaproteobacteria	0.37	0.00125883	-0.75	2.68e-14
Betaproteobacteria	0.42	0.000240657	-0.69	9.59e-12
Gammaproteobacteria	0.41	0.000289363	-0.67	5.97e-11
Deltaproteobacteria	0.32	0.00553071	-0.68	2.73e-11
Deinococci	0.65	6.81e-10	-0.26	0.0244914
Actinobacteria	0.31	0.00845225	-0.56	2.04e-07
Clostridia	0.32	0.00598656	-0.38	0.000908075
Bacilli	0.4	0.000523856	-0.59	3.94e-08
Acidobacteriia	0.37	0.00145186	-0.65	4.02e-10
Blastocatellia	0.45	5.66e-05	-0.56	2.46e-07
Planctomycetia	0.42	0.000202813	-0.66	1.45e-10
Nitrososphaeria	-0.08	0.513615	0.16	0.179374
Nitrospira	0.47	2.98e-05	-0.42	0.0002111
Chloroflexia	0.48	1.66e-05	-0.47	2.53e-05
Thermomicrobia	0.43	0.000124011	-0.3	0.00937491
Cytophagia	0.36	0.00172542	-0.74	6.67e-14
Flavobacteriia	0.36	0.00189126	-0.77	2.24e-15
Gemmatimonadetes	0.34	0.00308655	-0.63	2.27e-09
Vicinamibacteria	0.41	0.000299542	-0.66	2.13e-10
Thermotogae	0.32	0.0056417	-0.07	0.553927
Epsilonproteobacteria	0.27	0.0188898	-0.38	0.000787199
Anaerolineae	0.43	0.00012996	-0.57	1.44e-07
Bacteroidia	0.35	0.00265078	-0.73	1.97e-13
Methanomicrobia	0.07	0.57764	-0.27	0.0187692
Caldilineae	0.45	7.18e-05	-0.58	6.28e-08
Halobacteria	0.12	0.32994	-0.17	0.143917
Limnochordia	0.39	0.000686492	-0.5	5.84e-06
Spirochaetia	0.28	0.0180625	-0.58	7e-08
Ignavibacteria	0.43	0.000147884	-0.67	1.31e-10
Chlorobia	0.36	0.00193583	-0.64	1.03e-09
Negativicutes	0.38	0.000880839	-0.46	5.07e-05
Rubrobacteria	0.48	2.07e-05	-0.48	1.67e-05
Thermodesulfobacteria	0.43	0.000154692	-0.03	0.809541
Thermococci	-0.19	0.104057	0.46	5.01e-05
Ktedonobacteria	0.31	0.00787964	-0.55	3.93e-07
Sphingobacteriia	0.37	0.00116533	-0.78	2.56e-16
Dehalococcoidia	0.41	0.000301096	-0.55	5.79e-07
Calditrichae	0.32	0.00528455	-0.62	3.46e-09
Synergistia	0.37	0.00111469	-0.33	0.00380594
Deferribacteres	0.3	0.00959066	-0.39	0.000609954
Archaeoglobi	-0.1	0.401422	0.32	0.00523637
Ardenticatenia	0.43	0.000163064	-0.62	4.02e-09
Nitriliruptoria	0.37	0.00119902	-0.63	2.09e-09
Fimbriimonadia	0.45	5.56e-05	-0.5	5.53e-06
Chitinophagia	0.35	0.00267451	-0.76	4.38e-15
Opitutae	0.37	0.00116059	-0.73	1.72e-13
Gloeobacteria	0.43	0.000169078	-0.62	5.1e-09
Coriobacteriia	0.33	0.00409702	-0.54	9.23e-07
Candidatus Brocadiae	0.39	0.000756017	-0.54	6.67e-07
Dictyoglomia	0.39	0.000655893	-0.04	0.7069
Methanobacteria	0.06	0.610744	0.08	0.49323
Methylacidiphilae	0.35	0.00222368	-0.47	3.21e-05
Oligoflexia	0.39	0.000683924	-0.66	2.85e-10
Thermoleophilia	0.48	1.46e-05	-0.61	7.87e-09
Tissierellia	0.23	0.0550106	-0.44	9.4e-05
Fusobacteriia	0.28	0.0177894	-0.38	0.000951631
Thermoplasmata	-0.46	3.53e-05	0.39	0.000666668
Chlamydiia	0.3	0.0107402	-0.6	2.7e-08
Saprospiria	0.39	0.000626879	-0.7	3.47e-12
Phycisphaerae	0.3	0.00872695	-0.66	1.46e-10
Acidimicrobiia	0.26	0.026278	-0.36	0.0016566
Mollicutes	0.23	0.050194	-0.36	0.00173064
Acidithiobacillia	0.15	0.199712	-0.55	5.72e-07
Methanococci	-0.14	0.222444	0.31	0.00760586
Caldisericia	0.24	0.045073	-0.16	0.181134
Kiritimatiellae	0.34	0.00333593	-0.7	3.54e-12
Erysipelotrichia	0.31	0.00815481	-0.47	3.32e-05
Zetaproteobacteria	0.34	0.00300488	-0.73	3.86e-13
Chrysiogenetes	0.34	0.00315999	-0.64	7.58e-10
Coprothermobacteria	0.25	0.0328066	-0.09	0.454243
Hydrogenophilalia	0.43	0.000139574	-0.58	6.47e-08
Verrucomicrobiae	0.35	0.00269085	-0.62	6.39e-09
Spartobacteria	0.39	0.00073534	-0.62	5.38e-09
Lentisphaeria	0.34	0.00364586	-0.69	1.12e-11
Endomicrobia	0.4	0.00049121	-0.54	9.15e-07
Elusimicrobia	0.36	0.00179194	-0.6	2.2e-08
Fibrobacteria	0.34	0.00299377	-0.54	6.83e-07
Candidatus Babeliae	0.33	0.00483781	-0.61	1.1e-08
