# Supplementary material for: Exploring the biotechnological potential of terrestrial hot spring microbiomes for CO2 utilisation
Source: Environ Microbiome. 2026 Mar 11;21:56. doi: 10.1186/s40793-026-00875-x (PMC13093976; doi:10.1186/s40793-026-00875-x)
Supplement: Supplementary file 5 — Supplementary Material 5. Contains Spearman’s Rank of taxa. [file 40793_2026_875_MOESM5_ESM.xlsx]

## Sheet: Cluster A Spearman's Rho Value
	Aquificae	Thermoprotei	Alphaproteobacteria	Betaproteobacteria	Gammaproteobacteria	Deltaproteobacteria	Deinococci	Actinobacteria	Clostridia	Bacilli	Acidobacteriia	Blastocatellia	Planctomycetia	Nitrososphaeria	Nitrospira	Chloroflexia	Thermomicrobia	Cytophagia	Flavobacteriia	Gemmatimonadetes	Vicinamibacteria	Thermotogae	Epsilonproteobacteria	Anaerolineae	Bacteroidia	Methanomicrobia	Caldilineae	Halobacteria	Limnochordia	Spirochaetia	Ignavibacteria	Chlorobia	Negativicutes	Rubrobacteria	Thermodesulfobacteria	Thermococci	Ktedonobacteria	Sphingobacteriia	Dehalococcoidia	Calditrichae	Synergistia	Deferribacteres	Archaeoglobi	Ardenticatenia	Nitriliruptoria	Fimbriimonadia	Chitinophagia	Opitutae	Gloeobacteria
Aquificae	1	0.941441	-0.384068	-0.0142248	-0.230204	0.686818	0.213845	0.334282	0.704599	0.344239	0.547653	0.637032	0.350166	0.783547	0.729967	0.41394	0.668326	-0.0412518	-0.201991	0.467994	0.556425	0.742295	0.627312	0.526079	0.372926	0.766951	0.359175	0.845899	0.752252	0.653864	0.302039	0.596491	0.778568	0.622096	0.851588	0.818397	0.621622	0.0272641	0.755334	0.697013	0.827881	0.725936	0.835467	0.496444	0.583926	0.300379	0.0621147	0.36605	0.540778
Thermoprotei	0.941441	1	-0.341157	-0.0213371	-0.248222	0.63798	0.169749	0.390232	0.676624	0.362494	0.542674	0.607634	0.396159	0.785206	0.686818	0.420816	0.664533	-0.0877193	-0.224277	0.481745	0.560692	0.711949	0.534614	0.505216	0.334756	0.769085	0.347795	0.891655	0.725225	0.614983	0.246799	0.529872	0.751067	0.62826	0.812945	0.84092	0.646752	0.0203888	0.789237	0.61854	0.789	0.648649	0.858701	0.477477	0.588668	0.299905	0.0566619	0.365339	0.548364
Alphaproteobacteria	-0.384068	-0.341157	1	0.390469	0.121385	0.00497866	-0.62826	0.0758653	-0.361546	-0.204362	-0.0547653	-0.347321	0.0592698	-0.363442	-0.40825	-0.417734	-0.265292	0.403272	0.376956	0.117828	0.0369844	-0.389047	0.0590327	-0.1266	0.268137	-0.13964	-0.182551	-0.104315	-0.311996	0.00237079	-0.00308203	-0.0694642	-0.203177	-0.237316	-0.415363	-0.305595	-0.0881935	0.484353	-0.24514	-0.0528687	-0.290185	-0.172831	-0.232575	0.00213371	-0.0405405	-0.125652	0.504742	0.281176	-0.0787103
Betaproteobacteria	-0.0142248	-0.0213371	0.390469	1	0.264106	-0.00165955	-0.358701	0.00545282	-0.25652	-0.187293	-0.158606	-0.31247	-0.3101	-0.144144	0.110716	-0.303698	-0.282835	0.0580844	0.10716	-0.0986249	-0.0827406	-0.284732	0.0666193	-0.155524	0.074917	-0.0113798	-0.300142	-0.10147	-0.261498	-0.0625889	0.012091	-0.0893789	-0.112138	-0.252252	-0.0858227	-0.15339	-0.207444	0.0772878	-0.0194405	-0.092698	-0.0635372	-0.113561	-0.0746799	-0.150071	-0.109768	-0.392603	0.133239	-0.0874822	-0.295875
Gammaproteobacteria	-0.230204	-0.248222	0.121385	0.264106	1	-0.230678	-0.308914	-0.0853485	-0.553106	-0.0220484	-0.289948	-0.409673	-0.36771	-0.313656	-0.279991	-0.65908	-0.454955	-0.0737316	0.372214	-0.208393	-0.21266	-0.513514	-0.104315	-0.495021	-0.0637743	-0.343765	-0.548601	-0.255571	-0.396633	-0.370792	-0.34495	-0.301091	-0.429825	-0.253438	-0.415837	-0.376245	-0.469654	0.0265529	-0.391181	-0.226885	-0.414651	-0.276434	-0.351114	-0.480085	-0.321954	-0.459459	0.0241821	-0.144381	-0.301091
Deltaproteobacteria	0.686818	0.63798	0.00497866	-0.00165955	-0.230678	1	-0.119014	0.388573	0.729493	0.397345	0.623992	0.577288	0.496918	0.704125	0.651968	0.305595	0.603604	0.368658	0.231863	0.635372	0.650782	0.76458	0.918208	0.614272	0.825984	0.90019	0.397108	0.743243	0.688478	0.894737	0.510431	0.843528	0.870081	0.631342	0.770982	0.825984	0.632527	0.507587	0.785443	0.881935	0.837601	0.934329	0.812945	0.625652	0.676387	0.316264	0.483404	0.755334	0.696064
Deinococci	0.213845	0.169749	-0.62826	-0.358701	-0.308914	-0.119014	1	0.111427	0.335467	0.182077	0.196302	0.443812	0.160028	0.328118	0.395685	0.585111	0.416074	-0.223803	-0.357041	-0.0234708	0.0879564	0.287814	-0.176861	0.263869	-0.345424	0.0772878	0.443101	0.0286866	0.396159	-0.0056899	0.119014	0.00640114	0.211949	0.357515	0.324324	0.245377	0.28331	-0.434803	0.228307	0.0175439	0.300379	0.00213371	0.190849	0.198435	0.195116	0.422475	-0.379327	-0.325036	0.231152
Actinobacteria	0.334282	0.390232	0.0758653	0.00545282	-0.0853485	0.388573	0.111427	1	0.338549	0.660028	0.536747	0.412044	0.488857	0.476529	0.405642	0.207207	0.478189	0.203651	0.172357	0.587008	0.600047	0.334756	0.239687	0.315552	0.257468	0.435277	0.29872	0.45045	0.458748	0.448554	0.103841	0.335941	0.476292	0.615458	0.416785	0.502134	0.538644	0.221432	0.448791	0.330251	0.47155	0.284969	0.493125	0.38881	0.608108	0.432907	0.246325	0.356804	0.507587
Clostridia	0.704599	0.676624	-0.361546	-0.25652	-0.553106	0.729493	0.335467	0.338549	1	0.489331	0.674964	0.793504	0.521811	0.814604	0.712423	0.702703	0.807492	0.156709	-0.159791	0.593883	0.634187	0.939071	0.582741	0.77596	0.486249	0.82551	0.617117	0.686818	0.836652	0.789474	0.656946	0.782361	0.897345	0.72404	0.879327	0.842105	0.767899	0.177098	0.86771	0.757705	0.878378	0.788051	0.797771	0.707207	0.70128	0.509009	0.166193	0.464912	0.70863
Bacilli	0.344239	0.362494	-0.204362	-0.187293	-0.0220484	0.397345	0.182077	0.660028	0.489331	1	0.33926	0.419393	0.309151	0.487198	0.354433	0.313893	0.49431	-0.0784732	0.0327169	0.421764	0.38312	0.429113	0.192508	0.384542	0.192745	0.466335	0.311759	0.410384	0.504742	0.428402	0.280939	0.325984	0.556425	0.624229	0.463016	0.514699	0.456615	0.0260787	0.52679	0.40991	0.513039	0.365813	0.486249	0.394737	0.465149	0.351826	-0.00213371	0.19322	0.433855
Acidobacteriia	0.547653	0.542674	-0.0547653	-0.158606	-0.289948	0.623992	0.196302	0.536747	0.674964	0.33926	1	0.810337	0.768611	0.747037	0.546942	0.543385	0.80441	0.385728	-0.0218113	0.896633	0.972025	0.64201	0.460171	0.682314	0.492413	0.623992	0.628497	0.659554	0.811522	0.69156	0.450213	0.692982	0.699621	0.782361	0.637032	0.673305	0.864154	0.423423	0.703888	0.711238	0.707918	0.526553	0.643196	0.677809	0.788051	0.734708	0.432195	0.607634	0.834756
Blastocatellia	0.637032	0.607634	-0.347321	-0.31247	-0.409673	0.577288	0.443812	0.412044	0.793504	0.419393	0.810337	1	0.740161	0.78165	0.660028	0.735183	0.92129	0.178758	-0.296586	0.761024	0.774301	0.721906	0.407776	0.734234	0.33357	0.641062	0.748696	0.6899	0.914177	0.640351	0.477003	0.635846	0.81816	0.845424	0.713134	0.734945	0.841157	0.177572	0.747037	0.678995	0.804884	0.524893	0.679706	0.747511	0.829066	0.717876	0.184922	0.454481	0.798246
Planctomycetia	0.350166	0.396159	0.0592698	-0.3101	-0.36771	0.496918	0.160028	0.488857	0.521811	0.309151	0.768611	0.740161	1	0.516358	0.360123	0.550498	0.723566	0.539829	0.027027	0.830014	0.792082	0.481745	0.371266	0.610479	0.504267	0.500711	0.748459	0.624467	0.661688	0.657658	0.351114	0.607871	0.605026	0.724514	0.395211	0.536747	0.778568	0.544808	0.524182	0.53248	0.550972	0.355619	0.521574	0.717402	0.790659	0.79137	0.55761	0.684685	0.824561
Nitrososphaeria	0.783547	0.785206	-0.363442	-0.144144	-0.313656	0.704125	0.328118	0.476529	0.814604	0.487198	0.747037	0.78165	0.516358	1	0.78734	0.610953	0.815789	0.0675676	-0.156946	0.655524	0.736131	0.810811	0.573495	0.645567	0.40256	0.822665	0.465624	0.71835	0.870555	0.69322	0.427691	0.660977	0.826221	0.778094	0.888573	0.903035	0.762447	0.132527	0.910621	0.720958	0.86771	0.719061	0.883594	0.592698	0.699147	0.500711	0.121622	0.402086	0.669512
Nitrospira	0.729967	0.686818	-0.40825	0.110716	-0.279991	0.651968	0.395685	0.405642	0.712423	0.354433	0.546942	0.660028	0.360123	0.78734	1	0.524182	0.679706	0.0796586	-0.168563	0.45614	0.520863	0.739924	0.590564	0.603367	0.374111	0.772641	0.455666	0.560455	0.755571	0.628497	0.395685	0.601707	0.771456	0.672357	0.883594	0.827406	0.597677	0.0336652	0.816501	0.621147	0.857041	0.693457	0.819346	0.545045	0.632527	0.314841	0.0414889	0.309151	0.544808
Chloroflexia	0.41394	0.420816	-0.417734	-0.303698	-0.65908	0.305595	0.585111	0.207207	0.702703	0.313893	0.543385	0.735183	0.550498	0.610953	0.524182	1	0.741821	0.0881935	-0.403746	0.387387	0.45614	0.633713	0.141536	0.734708	0.128734	0.455666	0.778568	0.395211	0.703177	0.461593	0.571361	0.474395	0.571124	0.565908	0.612376	0.541489	0.703651	-0.0161214	0.631342	0.442153	0.607871	0.347795	0.512328	0.697013	0.534376	0.61285	-0.0282124	0.158843	0.550498
Thermomicrobia	0.668326	0.664533	-0.265292	-0.282835	-0.454955	0.603604	0.416074	0.478189	0.807492	0.49431	0.80441	0.92129	0.723566	0.815789	0.679706	0.741821	1	0.163822	-0.289	0.752015	0.778805	0.776197	0.443575	0.814367	0.357515	0.724751	0.786866	0.740872	0.968468	0.71669	0.535562	0.681128	0.834756	0.912755	0.76458	0.805832	0.945709	0.177335	0.831911	0.734471	0.852537	0.552869	0.780465	0.842105	0.86036	0.714557	0.183025	0.442153	0.827406
Cytophagia	-0.0412518	-0.0877193	0.403272	0.0580844	-0.0737316	0.368658	-0.223803	0.203651	0.156709	-0.0784732	0.385728	0.178758	0.539829	0.0675676	0.0796586	0.0881935	0.163822	1	0.540541	0.527975	0.451399	0.182788	0.41394	0.217165	0.694405	0.223329	0.236131	0.215742	0.118065	0.499052	0.217876	0.509483	0.201754	0.227122	0.0199147	0.092698	0.302513	0.88478	0.102418	0.300379	0.140588	0.217639	0.0832148	0.3734	0.419393	0.282124	0.882409	0.686581	0.473684
Flavobacteriia	-0.201991	-0.224277	0.376956	0.10716	0.372214	0.231863	-0.357041	0.172357	-0.159791	0.0327169	-0.0218113	-0.296586	0.027027	-0.156946	-0.168563	-0.403746	-0.289	0.540541	1	0.0900901	0.0663822	-0.107871	0.30844	-0.165244	0.556188	0.098862	-0.244666	-0.074917	-0.263869	0.197724	-0.0125652	0.189426	-0.0502608	-0.115695	-0.151257	-0.059744	-0.11854	0.661925	-0.102655	0.133001	-0.107871	0.169275	-0.0476529	-0.0704125	-0.00592698	-0.237316	0.641299	0.412518	0.0267899
Gemmatimonadetes	0.467994	0.481745	0.117828	-0.0986249	-0.208393	0.635372	-0.0234708	0.587008	0.593883	0.421764	0.896633	0.761024	0.830014	0.655524	0.45614	0.387387	0.752015	0.527975	0.0900901	1	0.944049	0.5422	0.472262	0.591987	0.586297	0.619014	0.562589	0.699858	0.725225	0.717402	0.361783	0.672594	0.705785	0.793978	0.5211	0.621859	0.816501	0.606449	0.645092	0.667852	0.651019	0.467757	0.590801	0.673779	0.860123	0.69156	0.613561	0.734234	0.825984
Vicinamibacteria	0.556425	0.560692	0.0369844	-0.0827406	-0.21266	0.650782	0.0879564	0.600047	0.634187	0.38312	0.972025	0.774301	0.792082	0.736131	0.520863	0.45614	0.778805	0.451399	0.0663822	0.944049	1	0.600996	0.499763	0.632053	0.548838	0.646752	0.558321	0.704599	0.777146	0.706496	0.416311	0.68753	0.706259	0.797534	0.604789	0.671408	0.853959	0.511617	0.703414	0.70697	0.696302	0.52276	0.653864	0.661214	0.813182	0.702703	0.521337	0.676861	0.83357
Thermotogae	0.742295	0.711949	-0.389047	-0.284732	-0.513514	0.76458	0.287814	0.334756	0.939071	0.429113	0.64201	0.721906	0.481745	0.810811	0.739924	0.633713	0.776197	0.182788	-0.107871	0.5422	0.600996	1	0.628734	0.717402	0.506164	0.843528	0.563537	0.717876	0.824561	0.826458	0.571361	0.811996	0.853722	0.722617	0.899478	0.867236	0.730915	0.201043	0.846847	0.760313	0.880986	0.833333	0.832148	0.643907	0.667615	0.433144	0.196539	0.496681	0.704362
Epsilonproteobacteria	0.627312	0.534614	0.0590327	0.0666193	-0.104315	0.918208	-0.176861	0.239687	0.582741	0.192508	0.460171	0.407776	0.371266	0.573495	0.590564	0.141536	0.443575	0.41394	0.30844	0.472262	0.499763	0.628734	1	0.475581	0.836178	0.787577	0.246562	0.615695	0.53248	0.783547	0.433855	0.779042	0.726174	0.463253	0.651731	0.698435	0.466098	0.497392	0.627312	0.790422	0.696539	0.887624	0.711	0.531057	0.530109	0.155524	0.454955	0.693931	0.568042
Anaerolineae	0.526079	0.505216	-0.1266	-0.155524	-0.495021	0.614272	0.263869	0.315552	0.77596	0.384542	0.682314	0.734234	0.610479	0.645567	0.603367	0.734708	0.814367	0.217165	-0.165244	0.591987	0.632053	0.717402	0.475581	1	0.486249	0.688241	0.811048	0.608582	0.799194	0.71432	0.841394	0.711712	0.738265	0.682077	0.693694	0.658843	0.844713	0.211475	0.77193	0.782124	0.742769	0.588431	0.675913	0.910147	0.760787	0.534139	0.211475	0.380512	0.70697
Bacteroidia	0.372926	0.334756	0.268137	0.074917	-0.0637743	0.825984	-0.345424	0.257468	0.486249	0.192745	0.492413	0.33357	0.504267	0.40256	0.374111	0.128734	0.357515	0.694405	0.556188	0.586297	0.548838	0.506164	0.836178	0.486249	1	0.683025	0.292556	0.544808	0.401849	0.792793	0.476766	0.772641	0.604789	0.403983	0.443575	0.535325	0.471313	0.826695	0.522997	0.746088	0.534139	0.719298	0.538644	0.551209	0.561166	0.214083	0.780702	0.831911	0.583452
Methanomicrobia	0.766951	0.769085	-0.13964	-0.0113798	-0.343765	0.90019	0.0772878	0.435277	0.82551	0.466335	0.623992	0.641062	0.500711	0.822665	0.772641	0.455666	0.724751	0.223329	0.098862	0.619014	0.646752	0.843528	0.787577	0.688241	0.683025	1	0.457563	0.781887	0.786866	0.872926	0.512091	0.798483	0.924372	0.696776	0.897819	0.949502	0.720247	0.34661	0.928876	0.876245	0.93101	0.885965	0.941204	0.677809	0.729256	0.328592	0.354196	0.628734	0.698909
Caldilineae	0.359175	0.347795	-0.182551	-0.300142	-0.548601	0.397108	0.443101	0.29872	0.617117	0.311759	0.628497	0.748696	0.748459	0.465624	0.455666	0.778568	0.786866	0.236131	-0.244666	0.562589	0.558321	0.563537	0.246562	0.811048	0.292556	0.457563	1	0.491939	0.724514	0.589379	0.594595	0.577288	0.60147	0.699147	0.499526	0.509009	0.784732	0.192745	0.553343	0.544808	0.625178	0.338786	0.497392	0.835941	0.746325	0.698435	0.222143	0.314367	0.74348
Halobacteria	0.845899	0.891655	-0.104315	-0.10147	-0.255571	0.743243	0.0286866	0.45045	0.686818	0.410384	0.659554	0.6899	0.624467	0.71835	0.560455	0.395211	0.740872	0.215742	-0.074917	0.699858	0.704599	0.717876	0.615695	0.608582	0.544808	0.781887	0.491939	1	0.764817	0.776197	0.334993	0.682788	0.807018	0.750593	0.702466	0.795638	0.770982	0.321716	0.750593	0.73779	0.786155	0.655524	0.807492	0.652916	0.778805	0.431247	0.367947	0.607397	0.744903
Limnochordia	0.752252	0.725225	-0.311996	-0.261498	-0.396633	0.688478	0.396159	0.458748	0.836652	0.504742	0.811522	0.914177	0.661688	0.870555	0.755571	0.703177	0.968468	0.118065	-0.263869	0.725225	0.777146	0.824561	0.53248	0.799194	0.401849	0.786866	0.724514	0.764817	1	0.743243	0.51707	0.709341	0.872688	0.895685	0.847558	0.86605	0.902086	0.157658	0.878615	0.793978	0.914414	0.663585	0.83357	0.785206	0.847084	0.647937	0.156946	0.460645	0.81816
Spirochaetia	0.653864	0.614983	0.00237079	-0.0625889	-0.370792	0.894737	-0.0056899	0.448554	0.789474	0.428402	0.69156	0.640351	0.657658	0.69322	0.628497	0.461593	0.71669	0.499052	0.197724	0.717402	0.706496	0.826458	0.783547	0.71432	0.792793	0.872926	0.589379	0.776197	0.743243	1	0.570887	0.932432	0.868421	0.717165	0.740635	0.798009	0.774538	0.575865	0.79137	0.856093	0.84092	0.82551	0.782124	0.765055	0.796112	0.470365	0.587482	0.784258	0.777857
Ignavibacteria	0.302039	0.246799	-0.00308203	0.012091	-0.34495	0.510431	0.119014	0.103841	0.656946	0.280939	0.450213	0.477003	0.351114	0.427691	0.395685	0.571361	0.535562	0.217876	-0.0125652	0.361783	0.416311	0.571361	0.433855	0.841394	0.476766	0.512091	0.594595	0.334993	0.51707	0.570887	1	0.652679	0.542674	0.393551	0.501185	0.401138	0.581555	0.20863	0.592698	0.637506	0.519203	0.519678	0.432432	0.70863	0.475344	0.274775	0.216927	0.232812	0.443575
Chlorobia	0.596491	0.529872	-0.0694642	-0.0893789	-0.301091	0.843528	0.00640114	0.335941	0.782361	0.325984	0.692982	0.635846	0.607871	0.660977	0.601707	0.474395	0.681128	0.509483	0.189426	0.672594	0.68753	0.811996	0.779042	0.711712	0.772641	0.798483	0.577288	0.682788	0.709341	0.932432	0.652679	1	0.780939	0.667378	0.709815	0.712423	0.727596	0.555714	0.723092	0.856093	0.769322	0.82551	0.695116	0.756757	0.726885	0.382172	0.558321	0.740161	0.766714
Negativicutes	0.778568	0.751067	-0.203177	-0.112138	-0.429825	0.870081	0.211949	0.476292	0.897345	0.556425	0.699621	0.81816	0.605026	0.826221	0.771456	0.571124	0.834756	0.201754	-0.0502608	0.705785	0.706259	0.853722	0.726174	0.738265	0.604789	0.924372	0.60147	0.807018	0.872688	0.868421	0.542674	0.780939	1	0.798009	0.88146	0.923186	0.803224	0.288288	0.907776	0.845661	0.961593	0.829777	0.891181	0.751541	0.813419	0.521337	0.289237	0.610716	0.761972
Rubrobacteria	0.622096	0.62826	-0.237316	-0.252252	-0.253438	0.631342	0.357515	0.615458	0.72404	0.624229	0.782361	0.845424	0.724514	0.778094	0.672357	0.565908	0.912755	0.227122	-0.115695	0.793978	0.797534	0.722617	0.463253	0.682077	0.403983	0.696776	0.699147	0.750593	0.895685	0.717165	0.393551	0.667378	0.798009	1	0.70697	0.782361	0.876245	0.270507	0.771693	0.689663	0.816027	0.543148	0.747037	0.737553	0.873637	0.698909	0.279279	0.503793	0.856093
Thermodesulfobacteria	0.851588	0.812945	-0.415363	-0.0858227	-0.415837	0.770982	0.324324	0.416785	0.879327	0.463016	0.637032	0.713134	0.395211	0.888573	0.883594	0.612376	0.76458	0.0199147	-0.151257	0.5211	0.604789	0.899478	0.651731	0.693694	0.443575	0.897819	0.499526	0.702466	0.847558	0.740635	0.501185	0.709815	0.88146	0.70697	1	0.937885	0.705073	0.0706496	0.917259	0.772878	0.946657	0.840446	0.920578	0.61285	0.654101	0.371029	0.0708867	0.395211	0.628971
Thermococci	0.818397	0.84092	-0.305595	-0.15339	-0.376245	0.825984	0.245377	0.502134	0.842105	0.514699	0.673305	0.734945	0.536747	0.903035	0.827406	0.541489	0.805832	0.092698	-0.059744	0.621859	0.671408	0.867236	0.698435	0.658843	0.535325	0.949502	0.509009	0.795638	0.86605	0.798009	0.401138	0.712423	0.923186	0.782361	0.937885	1	0.76055	0.196539	0.939308	0.798246	0.95045	0.833096	0.977952	0.6477	0.736368	0.447368	0.19156	0.533902	0.723329
Ktedonobacteria	0.621622	0.646752	-0.0881935	-0.207444	-0.469654	0.632527	0.28331	0.538644	0.767899	0.456615	0.864154	0.841157	0.778568	0.762447	0.597677	0.703651	0.945709	0.302513	-0.11854	0.816501	0.853959	0.730915	0.466098	0.844713	0.471313	0.720247	0.784732	0.770982	0.902086	0.774538	0.581555	0.727596	0.803224	0.876245	0.705073	0.76055	1	0.33523	0.812707	0.753912	0.800142	0.548601	0.752963	0.885254	0.880275	0.721669	0.346136	0.54789	0.839023
Sphingobacteriia	0.0272641	0.0203888	0.484353	0.0772878	0.0265529	0.507587	-0.434803	0.221432	0.177098	0.0260787	0.423423	0.177572	0.544808	0.132527	0.0336652	-0.0161214	0.177335	0.88478	0.661925	0.606449	0.511617	0.201043	0.497392	0.211475	0.826695	0.34661	0.192745	0.321716	0.157658	0.575865	0.20863	0.555714	0.288288	0.270507	0.0706496	0.196539	0.33523	1	0.203414	0.434092	0.20697	0.329303	0.185159	0.369132	0.444049	0.25083	0.960645	0.829777	0.491228
Dehalococcoidia	0.755334	0.789237	-0.24514	-0.0194405	-0.391181	0.785443	0.228307	0.448791	0.86771	0.52679	0.703888	0.747037	0.524182	0.910621	0.816501	0.631342	0.831911	0.102418	-0.102655	0.645092	0.703414	0.846847	0.627312	0.77193	0.522997	0.928876	0.553343	0.750593	0.878615	0.79137	0.592698	0.723092	0.907776	0.771693	0.917259	0.939308	0.812707	0.203414	1	0.806306	0.937411	0.767899	0.927217	0.71432	0.757231	0.451399	0.200806	0.469891	0.694879
Calditrichae	0.697013	0.61854	-0.0528687	-0.092698	-0.226885	0.881935	0.0175439	0.330251	0.757705	0.40991	0.711238	0.678995	0.53248	0.720958	0.621147	0.442153	0.734471	0.300379	0.133001	0.667852	0.70697	0.760313	0.790422	0.782124	0.746088	0.876245	0.544808	0.73779	0.793978	0.856093	0.637506	0.856093	0.845661	0.689663	0.772878	0.798246	0.753912	0.434092	0.806306	1	0.839023	0.851114	0.793978	0.778568	0.738976	0.394263	0.423186	0.66074	0.765055
Synergistia	0.827881	0.789	-0.290185	-0.0635372	-0.414651	0.837601	0.300379	0.47155	0.878378	0.513039	0.707918	0.804884	0.550972	0.86771	0.857041	0.607871	0.852537	0.140588	-0.107871	0.651019	0.696302	0.880986	0.696539	0.742769	0.534139	0.93101	0.625178	0.786155	0.914414	0.84092	0.519203	0.769322	0.961593	0.816027	0.946657	0.95045	0.800142	0.20697	0.937411	0.839023	1	0.821005	0.925557	0.725699	0.805832	0.485064	0.224751	0.518018	0.755571
Deferribacteres	0.725936	0.648649	-0.172831	-0.113561	-0.276434	0.934329	0.00213371	0.284969	0.788051	0.365813	0.526553	0.524893	0.355619	0.719061	0.693457	0.347795	0.552869	0.217639	0.169275	0.467757	0.52276	0.833333	0.887624	0.588431	0.719298	0.885965	0.338786	0.655524	0.663585	0.82551	0.519678	0.82551	0.829777	0.543148	0.840446	0.833096	0.548601	0.329303	0.767899	0.851114	0.821005	1	0.822428	0.548601	0.545993	0.210763	0.289237	0.632764	0.603367
Archaeoglobi	0.835467	0.858701	-0.232575	-0.0746799	-0.351114	0.812945	0.190849	0.493125	0.797771	0.486249	0.643196	0.679706	0.521574	0.883594	0.819346	0.512328	0.780465	0.0832148	-0.0476529	0.590801	0.653864	0.832148	0.711	0.675913	0.538644	0.941204	0.497392	0.807492	0.83357	0.782124	0.432432	0.695116	0.891181	0.747037	0.920578	0.977952	0.752963	0.185159	0.927217	0.793978	0.925557	0.822428	1	0.662399	0.706733	0.374585	0.18587	0.503556	0.685633
Ardenticatenia	0.496444	0.477477	0.00213371	-0.150071	-0.480085	0.625652	0.198435	0.38881	0.707207	0.394737	0.677809	0.747511	0.717402	0.592698	0.545045	0.697013	0.842105	0.3734	-0.0704125	0.673779	0.661214	0.643907	0.531057	0.910147	0.551209	0.677809	0.835941	0.652916	0.785206	0.765055	0.70863	0.756757	0.751541	0.737553	0.61285	0.6477	0.885254	0.369132	0.71432	0.778568	0.725699	0.548601	0.662399	1	0.826932	0.56733	0.359412	0.529398	0.794927
Nitriliruptoria	0.583926	0.588668	-0.0405405	-0.109768	-0.321954	0.676387	0.195116	0.608108	0.70128	0.465149	0.788051	0.829066	0.790659	0.699147	0.632527	0.534376	0.86036	0.419393	-0.00592698	0.860123	0.813182	0.667615	0.530109	0.760787	0.561166	0.729256	0.746325	0.778805	0.847084	0.796112	0.475344	0.726885	0.813419	0.873637	0.654101	0.736368	0.880275	0.444049	0.757231	0.738976	0.805832	0.545993	0.706733	0.826932	1	0.628971	0.474158	0.616406	0.874111
Fimbriimonadia	0.300379	0.299905	-0.125652	-0.392603	-0.459459	0.316264	0.422475	0.432907	0.509009	0.351826	0.734708	0.717876	0.79137	0.500711	0.314841	0.61285	0.714557	0.282124	-0.237316	0.69156	0.702703	0.433144	0.155524	0.534139	0.214083	0.328592	0.698435	0.431247	0.647937	0.470365	0.274775	0.382172	0.521337	0.698909	0.371029	0.447368	0.721669	0.25083	0.451399	0.394263	0.485064	0.210763	0.374585	0.56733	0.628971	1	0.24111	0.400901	0.692271
Chitinophagia	0.0621147	0.0566619	0.504742	0.133239	0.0241821	0.483404	-0.379327	0.246325	0.166193	-0.00213371	0.432195	0.184922	0.55761	0.121622	0.0414889	-0.0282124	0.183025	0.882409	0.641299	0.613561	0.521337	0.196539	0.454955	0.211475	0.780702	0.354196	0.222143	0.367947	0.156946	0.587482	0.216927	0.558321	0.289237	0.279279	0.0708867	0.19156	0.346136	0.960645	0.200806	0.423186	0.224751	0.289237	0.18587	0.359412	0.474158	0.24111	1	0.777857	0.48459
Opitutae	0.36605	0.365339	0.281176	-0.0874822	-0.144381	0.755334	-0.325036	0.356804	0.464912	0.19322	0.607634	0.454481	0.684685	0.402086	0.309151	0.158843	0.442153	0.686581	0.412518	0.734234	0.676861	0.496681	0.693931	0.380512	0.831911	0.628734	0.314367	0.607397	0.460645	0.784258	0.232812	0.740161	0.610716	0.503793	0.395211	0.533902	0.54789	0.829777	0.469891	0.66074	0.518018	0.632764	0.503556	0.529398	0.616406	0.400901	0.777857	1	0.689189
Gloeobacteria	0.540778	0.548364	-0.0787103	-0.295875	-0.301091	0.696064	0.231152	0.507587	0.70863	0.433855	0.834756	0.798246	0.824561	0.669512	0.544808	0.550498	0.827406	0.473684	0.0267899	0.825984	0.83357	0.704362	0.568042	0.70697	0.583452	0.698909	0.74348	0.744903	0.81816	0.777857	0.443575	0.766714	0.761972	0.856093	0.628971	0.723329	0.839023	0.491228	0.694879	0.765055	0.755571	0.603367	0.685633	0.794927	0.874111	0.692271	0.48459	0.689189	1
Coriobacteriia	0.757942	0.724514	-0.134898	0.00142248	-0.335704	0.888336	0.142722	0.50166	0.825273	0.497155	0.698672	0.730204	0.578947	0.80441	0.810574	0.500237	0.787814	0.31816	0.0355619	0.703651	0.71266	0.81982	0.790896	0.757468	0.676387	0.919867	0.564723	0.796349	0.840446	0.895211	0.555714	0.802987	0.944761	0.779516	0.86036	0.891418	0.789711	0.351588	0.901375	0.848981	0.938596	0.81982	0.875771	0.757231	0.845187	0.458985	0.358701	0.614983	0.761024
Candidatus Brocadiae	0.773589	0.762447	-0.23779	-0.0139877	-0.325984	0.881223	0.117591	0.477477	0.809388	0.468943	0.651494	0.678995	0.49834	0.827643	0.83357	0.4367	0.696539	0.177572	0.0495495	0.626126	0.665481	0.828592	0.760313	0.624467	0.599336	0.941679	0.426505	0.735894	0.771456	0.800379	0.444049	0.748696	0.910858	0.704836	0.916548	0.930299	0.666193	0.273589	0.890469	0.793504	0.923661	0.866287	0.919156	0.595069	0.681128	0.337127	0.275723	0.584637	0.670934
Dictyoglomia	0.834282	0.822428	-0.389995	-0.125652	-0.401612	0.772878	0.352537	0.520626	0.88312	0.560929	0.700806	0.792793	0.511617	0.906828	0.859175	0.642248	0.850166	0.0635372	-0.134898	0.614035	0.684922	0.891181	0.619251	0.706022	0.45377	0.907302	0.558559	0.756994	0.910384	0.777383	0.477952	0.715268	0.926505	0.79872	0.967994	0.96183	0.790422	0.127786	0.943575	0.776434	0.971076	0.79303	0.932907	0.663822	0.743954	0.475581	0.128023	0.458274	0.705311
Methanobacteria	0.79706	0.793741	-0.261972	-0.00782361	-0.308677	0.873163	0.150071	0.419867	0.829303	0.474633	0.588905	0.637743	0.439308	0.858227	0.856804	0.46183	0.701991	0.128971	0.035799	0.549075	0.598151	0.849692	0.786392	0.641062	0.622096	0.97155	0.422475	0.73376	0.784258	0.811996	0.468943	0.747985	0.910147	0.689189	0.935989	0.967994	0.665244	0.238976	0.931247	0.816027	0.934092	0.895211	0.960171	0.607634	0.667378	0.307492	0.226411	0.541489	0.64367
Methylacidiphilae	0.724751	0.651494	-0.152205	-0.074917	-0.317686	0.748222	0.186107	0.55192	0.742769	0.437885	0.802039	0.782361	0.696539	0.755571	0.706496	0.479137	0.804647	0.385965	0.0407776	0.819109	0.824087	0.752963	0.619488	0.60147	0.565671	0.813893	0.568753	0.739213	0.822191	0.846847	0.35064	0.794452	0.855382	0.803698	0.775249	0.810811	0.79303	0.437411	0.765529	0.791844	0.863442	0.695116	0.775486	0.682551	0.822902	0.597202	0.463253	0.709104	0.802276
Oligoflexia	0.416074	0.403509	0.322665	0.158606	-0.083689	0.69725	-0.26055	0.489569	0.444523	0.186818	0.618777	0.447606	0.66311	0.490043	0.418208	0.135846	0.472499	0.70128	0.353485	0.756994	0.724988	0.444523	0.703651	0.385728	0.753201	0.635372	0.325747	0.579896	0.467994	0.730915	0.293978	0.69322	0.600996	0.529161	0.435989	0.547416	0.557373	0.758653	0.522523	0.604078	0.551446	0.554291	0.552869	0.527501	0.664059	0.39284	0.760313	0.813893	0.675202
Thermoleophilia	0.330251	0.390232	-0.146752	-0.0310574	0.0341394	0.373637	0.125652	0.65339	0.411332	0.671408	0.585349	0.499763	0.441204	0.588193	0.441204	0.28331	0.581792	0.06899	0.0663822	0.628734	0.646278	0.392603	0.209578	0.411095	0.206733	0.441679	0.365339	0.441441	0.58606	0.427454	0.22238	0.359412	0.489094	0.752015	0.447368	0.515173	0.619725	0.176387	0.591513	0.387624	0.520152	0.261735	0.486961	0.420816	0.636083	0.443812	0.153627	0.278331	0.512091
Tissierellia	0.78165	0.752963	-0.223803	-0.092698	-0.398767	0.899716	0.171408	0.455192	0.890944	0.554054	0.66074	0.743954	0.548838	0.830963	0.77027	0.522523	0.78568	0.188241	0.000237079	0.654101	0.67449	0.878378	0.761735	0.719535	0.635372	0.943338	0.532006	0.784969	0.836652	0.877193	0.573495	0.796586	0.976529	0.761735	0.898056	0.926268	0.75652	0.291607	0.915363	0.83926	0.951162	0.871266	0.89853	0.688004	0.74917	0.470128	0.291133	0.597914	0.70697
Fusobacteriia	0.79872	0.768137	-0.197724	-0.0680417	-0.34661	0.907776	0.106686	0.470128	0.818397	0.478189	0.589853	0.638928	0.522285	0.767899	0.749644	0.407776	0.680417	0.229256	0.108108	0.59412	0.622333	0.822665	0.831674	0.608819	0.680891	0.934803	0.442864	0.780228	0.734234	0.850877	0.454244	0.782835	0.92698	0.6899	0.870318	0.912281	0.665955	0.330963	0.835467	0.804173	0.901138	0.89853	0.903035	0.623755	0.677335	0.377904	0.32551	0.64367	0.682314
Thermoplasmata	0.817212	0.826932	-0.247274	-0.011854	-0.342105	0.867236	0.120199	0.447606	0.83523	0.462779	0.664059	0.677335	0.462779	0.90991	0.814604	0.492888	0.73779	0.114746	-0.0139877	0.605026	0.669275	0.858227	0.740161	0.673542	0.594832	0.960171	0.415837	0.783073	0.812707	0.808914	0.477003	0.742058	0.900901	0.710052	0.93101	0.960882	0.716927	0.236842	0.949265	0.829066	0.926031	0.865102	0.958274	0.615458	0.689663	0.34495	0.227122	0.536747	0.651494
Chlamydiia	0.586534	0.59175	0.162399	-0.0308203	-0.229018	0.851114	-0.154101	0.550735	0.638454	0.345424	0.767662	0.603367	0.732812	0.646515	0.545519	0.296823	0.613087	0.555477	0.262921	0.829303	0.816501	0.647226	0.760076	0.536036	0.784258	0.782361	0.440256	0.76458	0.650782	0.858938	0.322902	0.794215	0.773115	0.694168	0.638217	0.738028	0.702229	0.659554	0.683973	0.750593	0.730204	0.732338	0.729256	0.629682	0.762921	0.481508	0.654339	0.885254	0.786866
Saprospiria	0.240635	0.22973	0.308914	-0.00640114	-0.0815552	0.520626	-0.286155	0.243717	0.288525	0.00474158	0.502608	0.343528	0.69725	0.269559	0.138454	0.16477	0.330014	0.845424	0.422475	0.648649	0.583452	0.315078	0.542437	0.31982	0.758653	0.411569	0.348032	0.52845	0.297297	0.657658	0.248222	0.678046	0.379801	0.378141	0.173068	0.294215	0.460645	0.844476	0.279279	0.487435	0.314367	0.368658	0.305121	0.497392	0.564486	0.317212	0.87174	0.79706	0.594595
Phycisphaerae	0.441204	0.43101	0.141062	-0.220958	-0.288525	0.766714	-0.00877193	0.394974	0.634424	0.355145	0.696539	0.650308	0.831437	0.566619	0.414651	0.442153	0.634898	0.61688	0.262921	0.764817	0.729967	0.610953	0.690612	0.612376	0.778331	0.682077	0.585111	0.68587	0.640114	0.828355	0.482456	0.820768	0.719298	0.678046	0.511617	0.623044	0.702466	0.678758	0.610716	0.736842	0.646989	0.657895	0.608108	0.732338	0.747274	0.548838	0.672594	0.830251	0.818634
Acidimicrobiia	0.466335	0.438596	-0.151019	-0.0324798	-0.111427	0.407302	0.312707	0.470602	0.517544	0.335941	0.691323	0.789711	0.621622	0.592461	0.550972	0.452347	0.768611	0.216927	-0.198435	0.719772	0.703177	0.476292	0.286392	0.600759	0.284969	0.484353	0.645804	0.582978	0.746562	0.521337	0.351588	0.495733	0.606211	0.786866	0.481745	0.537221	0.719298	0.201517	0.575391	0.556899	0.63395	0.296112	0.50569	0.614509	0.856804	0.572309	0.256283	0.348032	0.688478
Mollicutes	0.682314	0.618777	-0.0941204	-0.018018	-0.265529	0.86036	0.0998103	0.471076	0.76221	0.460882	0.566145	0.59009	0.532243	0.696302	0.726411	0.373637	0.655761	0.433144	0.169986	0.597914	0.607871	0.775249	0.849218	0.6477	0.737316	0.834756	0.437174	0.717876	0.697487	0.862968	0.524893	0.790422	0.850403	0.695116	0.751304	0.785917	0.658843	0.419867	0.76624	0.764106	0.817686	0.816264	0.786866	0.663348	0.730204	0.391892	0.399241	0.629682	0.69725
Acidithiobacillia	0.275723	0.156235	0.250119	0.50166	0.152205	0.560929	-0.181128	0.169275	0.256283	0.103841	0.255097	0.231863	0.142959	0.231152	0.457563	-0.06899	0.190375	0.453295	0.276908	0.349929	0.300379	0.247037	0.60716	0.201517	0.592698	0.450213	0.0881935	0.293978	0.253201	0.507587	0.239924	0.51707	0.443338	0.273589	0.290422	0.303224	0.194405	0.458037	0.314367	0.511617	0.420816	0.465386	0.303936	0.289474	0.399478	-0.027027	0.486961	0.465624	0.324087
Methanococci	0.810811	0.807729	-0.26221	-0.0557136	-0.312945	0.873874	0.124704	0.433855	0.819109	0.484827	0.582266	0.614272	0.412755	0.870792	0.81816	0.444523	0.683025	0.0889047	0.0374585	0.527501	0.589616	0.851114	0.779516	0.637032	0.601707	0.960882	0.362731	0.744192	0.769085	0.800379	0.458511	0.72973	0.891418	0.665244	0.92935	0.958274	0.655998	0.206022	0.91963	0.817212	0.906828	0.905405	0.956615	0.584163	0.630394	0.293741	0.185633	0.53248	0.608819
Caldisericia	0.825036	0.807966	-0.316264	-0.0967283	-0.433381	0.796349	0.279753	0.452347	0.887862	0.485064	0.707207	0.793267	0.496918	0.909436	0.844239	0.610953	0.862731	0.0497866	-0.174964	0.62257	0.688241	0.898056	0.660503	0.744192	0.472499	0.926268	0.55761	0.764343	0.916548	0.794452	0.524419	0.738976	0.934329	0.788051	0.958511	0.960408	0.804173	0.127786	0.95614	0.824561	0.972262	0.808677	0.940019	0.698198	0.751304	0.456615	0.131342	0.466572	0.696776
Kiritimatiellae	0.591987	0.538881	0.129208	-0.0742058	-0.156235	0.944523	-0.211238	0.341868	0.634661	0.303461	0.610716	0.520626	0.570175	0.591038	0.510669	0.224277	0.548601	0.50403	0.361783	0.657421	0.649597	0.675202	0.908013	0.539118	0.895922	0.828592	0.362257	0.705548	0.626126	0.888099	0.441679	0.849218	0.787103	0.57065	0.640825	0.730204	0.603604	0.655524	0.67615	0.856804	0.73542	0.866999	0.713371	0.599336	0.660503	0.320294	0.629682	0.864628	0.687767
Erysipelotrichia	0.710052	0.654813	-0.041963	-0.0587956	-0.269559	0.889521	0.0941204	0.504742	0.798246	0.550972	0.692982	0.722854	0.630156	0.770507	0.673779	0.444998	0.773352	0.412518	0.138454	0.74111	0.737079	0.776434	0.813182	0.708867	0.736842	0.869132	0.537933	0.798957	0.802987	0.903983	0.558321	0.817923	0.927454	0.781887	0.758416	0.827643	0.780465	0.469417	0.827643	0.853248	0.874111	0.803224	0.818397	0.758179	0.827643	0.500474	0.454718	0.684685	0.793504
Zetaproteobacteria	0.533665	0.433618	0.236842	0.0561878	-0.125652	0.869606	-0.254149	0.278805	0.52513	0.201517	0.513276	0.419393	0.465386	0.512565	0.503556	0.130394	0.452347	0.521574	0.349692	0.574917	0.569227	0.546942	0.9367	0.478663	0.843054	0.724751	0.305358	0.591275	0.525605	0.765055	0.42129	0.762921	0.684685	0.483879	0.561166	0.621859	0.504505	0.605263	0.575154	0.790659	0.645804	0.809862	0.648886	0.589853	0.588668	0.198672	0.562352	0.74514	0.625652
Chrysiogenetes	0.713845	0.611664	-0.0308203	0.0192034	-0.178284	0.949976	-0.0865339	0.316975	0.699147	0.3312	0.559744	0.532717	0.396871	0.689663	0.672119	0.235183	0.559744	0.341868	0.221432	0.563063	0.589142	0.744903	0.927454	0.533428	0.778331	0.860123	0.297534	0.685159	0.662399	0.84495	0.445235	0.805121	0.831674	0.573969	0.75889	0.783073	0.556662	0.45045	0.736605	0.855382	0.811048	0.931958	0.779042	0.540778	0.619488	0.241821	0.414177	0.70128	0.625652
Coprothermobacteria	0.826221	0.805358	-0.366287	-0.17615	-0.379327	0.779753	0.375771	0.511617	0.880749	0.576339	0.725462	0.822902	0.57065	0.918682	0.838786	0.640114	0.882646	0.0720721	-0.141299	0.652205	0.712423	0.875533	0.633476	0.729018	0.462541	0.897345	0.608108	0.768848	0.935514	0.798009	0.499526	0.729493	0.939308	0.842817	0.942153	0.956615	0.823139	0.143433	0.940967	0.796586	0.970365	0.788051	0.924609	0.693931	0.778568	0.556425	0.148649	0.472736	0.738028
Hydrogenophilalia	0.100047	-0.00640114	0.148412	0.533191	-0.0701754	0.181603	0.0405405	0.0825036	0.232338	0.0787103	0.159317	0.131816	0.00284495	0.150071	0.398056	0.253675	0.176861	0.258179	0.00806069	0.112138	0.137506	0.227596	0.183736	0.255334	0.225699	0.197013	0.225699	0.000474158	0.203177	0.28568	0.393789	0.351114	0.192034	0.151494	0.24917	0.110953	0.175202	0.171408	0.250593	0.232575	0.279753	0.193931	0.160028	0.262921	0.207207	-0.0851114	0.195353	0.0651968	0.110953
Verrucomicrobiae	0.47487	0.446894	0.214083	-0.000711238	-0.193694	0.742295	-0.223803	0.446183	0.526316	0.269322	0.623992	0.48862	0.713608	0.464438	0.406354	0.234945	0.518966	0.687767	0.388573	0.766003	0.699858	0.554054	0.674727	0.489331	0.815078	0.705548	0.408013	0.659317	0.515173	0.854196	0.348981	0.789948	0.673779	0.53651	0.488857	0.587482	0.617591	0.782598	0.550972	0.710289	0.603129	0.633001	0.577999	0.610242	0.703888	0.427217	0.784969	0.916074	0.700806
Spartobacteria	0.505216	0.490517	0.144618	-0.0158843	-0.19559	0.661688	-0.0765766	0.556425	0.554054	0.320294	0.760787	0.583215	0.730678	0.577288	0.446894	0.30678	0.642959	0.63395	0.285917	0.852537	0.829066	0.573257	0.569938	0.462541	0.679706	0.673779	0.408013	0.666667	0.617591	0.808914	0.270033	0.743954	0.675202	0.667615	0.521811	0.621385	0.732812	0.707681	0.59981	0.66643	0.630631	0.545045	0.596728	0.598625	0.743717	0.5633	0.708156	0.855382	0.735894
Lentisphaeria	0.520626	0.494547	0.172594	-0.0758653	-0.274538	0.842579	-0.164296	0.376245	0.64533	0.334045	0.607397	0.53248	0.685159	0.534614	0.464675	0.277383	0.559744	0.577051	0.345899	0.723092	0.655761	0.656946	0.754386	0.546468	0.841631	0.799431	0.442864	0.696064	0.595069	0.901375	0.439545	0.829303	0.777857	0.56899	0.588905	0.681366	0.625415	0.701754	0.653153	0.770744	0.707444	0.751304	0.662873	0.616406	0.709341	0.398767	0.715742	0.872451	0.696064
Endomicrobia	0.780939	0.780702	-0.205311	0.0521574	-0.301091	0.855856	0.104078	0.487435	0.79872	0.488383	0.639165	0.623755	0.477477	0.843528	0.826932	0.423661	0.693931	0.1688	0.0580844	0.61688	0.668563	0.827881	0.73376	0.606449	0.598388	0.944761	0.402323	0.729256	0.769322	0.809151	0.441441	0.731152	0.887624	0.707918	0.917734	0.931958	0.673068	0.296112	0.915837	0.766003	0.920341	0.842817	0.92698	0.559744	0.669037	0.353959	0.292082	0.574206	0.641773
Elusimicrobia	0.766477	0.74514	-0.115458	0.0312945	-0.320057	0.892129	0.0891418	0.540303	0.799431	0.510669	0.646515	0.623044	0.499289	0.804173	0.792319	0.440967	0.732101	0.239687	0.103367	0.624941	0.674964	0.838075	0.779042	0.729018	0.6688	0.953058	0.461593	0.767899	0.784258	0.874822	0.557373	0.784495	0.901849	0.731626	0.887387	0.908725	0.746562	0.328829	0.900664	0.848506	0.913466	0.862494	0.918919	0.68184	0.735183	0.3734	0.330725	0.602655	0.674727
Fibrobacteria	0.632527	0.575391	0.0723092	-0.0237079	-0.194168	0.945946	-0.173305	0.37174	0.674964	0.356567	0.602655	0.537459	0.590801	0.606449	0.57302	0.279516	0.577762	0.526079	0.321005	0.666193	0.645092	0.713845	0.890944	0.583689	0.879327	0.857278	0.418445	0.727359	0.636321	0.921764	0.492413	0.882646	0.815078	0.595069	0.688004	0.752489	0.620199	0.640351	0.705785	0.847321	0.772404	0.867947	0.747748	0.643196	0.675676	0.321242	0.634661	0.836415	0.704125
Candidatus Babeliae	0.553343	0.575628	0.101233	-0.128497	-0.348269	0.739687	0.0258416	0.506401	0.657183	0.388573	0.653153	0.642485	0.713845	0.660503	0.523471	0.413703	0.696302	0.481271	0.183025	0.767425	0.715031	0.63395	0.619488	0.621147	0.637743	0.767899	0.495021	0.758179	0.699147	0.832385	0.392129	0.736368	0.785206	0.72238	0.612376	0.708156	0.777857	0.54955	0.720247	0.69322	0.726648	0.625415	0.681366	0.70697	0.820768	0.50403	0.57302	0.750119	0.70863
[truncated: 31 more columns]

## Sheet: Cluster A P-Values
	Aquificae	Thermoprotei	Alphaproteobacteria	Betaproteobacteria	Gammaproteobacteria	Deltaproteobacteria	Deinococci	Actinobacteria	Clostridia	Bacilli	Acidobacteriia	Blastocatellia	Planctomycetia	Nitrososphaeria	Nitrospira	Chloroflexia	Thermomicrobia	Cytophagia	Flavobacteriia	Gemmatimonadetes	Vicinamibacteria	Thermotogae	Epsilonproteobacteria	Anaerolineae	Bacteroidia	Methanomicrobia	Caldilineae	Halobacteria	Limnochordia	Spirochaetia	Ignavibacteria	Chlorobia	Negativicutes	Rubrobacteria	Thermodesulfobacteria	Thermococci	Ktedonobacteria	Sphingobacteriia	Dehalococcoidia	Calditrichae	Synergistia	Deferribacteres	Archaeoglobi	Ardenticatenia	Nitriliruptoria	Fimbriimonadia	Chitinophagia	Opitutae	Gloeobacteria
Aquificae	1.54706e-275	4.23179e-18	0.0189344	0.933406	0.170467	2.67778e-06	0.203769	0.0431604	1.13041e-06	0.0369518	0.000450996	2.24144e-05	0.0336154	9.81714e-09	2.94572e-07	0.0108694	6.17502e-06	0.808458	0.230566	0.0034896	0.00034863	1.45009e-07	3.2511e-05	0.00082507	0.0230104	3.09676e-08	0.0290193	4.36705e-11	7.94236e-08	1.14108e-05	0.0692371	9.76833e-05	1.39995e-08	3.94875e-05	2.37106e-11	6.12938e-10	4.01846e-05	0.87274	6.55457e-08	1.64551e-06	2.59842e-10	3.68337e-07	1.25869e-10	0.00177695	0.000148216	0.0708564	0.714952	0.0258709	0.00054914
Thermoprotei	4.23179e-18	1.54706e-275	0.0387904	0.900248	0.138514	2.16009e-05	0.315179	0.0169518	4.2755e-06	0.0274622	0.000520327	6.6498e-05	0.0152127	8.70391e-09	2.67778e-06	0.00949935	7.2774e-06	0.605674	0.182049	0.00253636	0.00030679	7.76924e-07	0.000652841	0.0014261	0.0428468	2.68578e-08	0.0349191	1.34132e-13	3.82998e-07	5.11887e-05	0.140863	0.000744094	8.54494e-08	3.137e-05	9.82012e-10	7.30634e-11	1.52537e-05	0.904661	6.46916e-09	4.49946e-05	6.58423e-09	1.41279e-05	1.06533e-11	0.00280427	0.000126894	0.0713245	0.739059	0.0261829	0.000441796
Alphaproteobacteria	0.0189344	0.0387904	1.54706e-275	0.0168792	0.474199	0.976669	3.137e-05	0.655398	0.0278999	0.225024	0.747504	0.0351848	0.727497	0.0270302	0.012127	0.0100941	0.112535	0.0133264	0.0214593	0.487339	0.827959	0.0173189	0.728546	0.455269	0.108589	0.409774	0.27951	0.538935	0.0601229	0.988889	0.985556	0.682888	0.227784	0.157277	0.010573	0.0658651	0.603719	0.00238389	0.14364	0.755978	0.0814644	0.306341	0.165985	0.99	0.811701	0.45868	0.00144337	0.0918293	0.643319
Betaproteobacteria	0.933406	0.900248	0.0168792	1.54706e-275	0.11421	0.992222	0.0292476	0.974448	0.125383	0.266994	0.348449	0.0597139	0.0617813	0.394681	0.514173	0.0676471	0.0898475	0.732746	0.527859	0.561415	0.626362	0.0876232	0.695238	0.358014	0.659443	0.946704	0.0710902	0.550121	0.117963	0.712868	0.943378	0.598843	0.508748	0.132015	0.61352	0.364728	0.217957	0.649348	0.909076	0.585283	0.708706	0.503352	0.660456	0.37532	0.517805	0.0162372	0.431776	0.606652	0.0754015
Gammaproteobacteria	0.170467	0.138514	0.474199	0.11421	1.54706e-275	0.169563	0.062836	0.615489	0.000384621	0.89694	0.081725	0.0118016	0.0251549	0.0587009	0.0932652	9.1786e-06	0.00466731	0.664514	0.0232936	0.215813	0.206346	0.00115194	0.538935	0.00184047	0.707667	0.0372299	0.000438766	0.126835	0.0150803	0.0238686	0.0365377	0.0701588	0.00792906	0.130147	0.0104757	0.0217265	0.00336009	0.876034	0.0166629	0.176886	0.0107203	0.0976766	0.0331052	0.00263776	0.0519869	0.00422656	0.887028	0.393896	0.0701588
Deltaproteobacteria	2.67778e-06	2.16009e-05	0.976669	0.992222	0.169563	1.54706e-275	0.482938	0.0174676	3.02481e-07	0.0148836	3.68073e-05	0.000183482	0.0017562	1.15764e-06	1.23382e-05	0.0658651	7.65486e-05	0.0247531	0.16732	2.39052e-05	1.29521e-05	3.62126e-08	1.21576e-15	5.25164e-05	3.09764e-10	3.42201e-14	0.0149489	1.37091e-07	2.477e-06	8.3018e-14	0.00124779	5.59225e-11	2.69403e-12	2.79082e-05	2.36348e-08	3.09764e-10	2.66719e-05	0.00134244	8.5548e-09	5.56931e-13	1.01981e-10	2.97115e-17	9.82012e-10	3.45987e-05	4.32134e-06	0.0565205	0.00243838	6.55457e-08	1.7232e-06
Deinococci	0.203769	0.315179	3.137e-05	0.0292476	0.062836	0.482938	1.54706e-275	0.511457	0.0423798	0.280782	0.244244	0.00593215	0.344087	0.0474087	0.0153461	0.000142603	0.0104273	0.182999	0.0300582	0.89033	0.604696	0.0840995	0.295025	0.114548	0.0362638	0.649348	0.00602206	0.866159	0.0152127	0.973338	0.482938	0.970006	0.207904	0.0298247	0.0501859	0.143241	0.0892874	0.00716079	0.174114	0.917915	0.0708564	0.99	0.257853	0.239052	0.24716	0.00919165	0.0205883	0.0496555	0.168664
Actinobacteria	0.0431604	0.0169518	0.655398	0.974448	0.615489	0.0174676	0.511457	1.54706e-275	0.0404036	8.81844e-06	0.000615127	0.0112757	0.00213935	0.00286706	0.0127433	0.218495	0.00275798	0.226677	0.307691	0.00013402	8.65352e-05	0.0428468	0.153049	0.0571087	0.123943	0.00709108	0.0725053	0.0051473	0.00429366	0.00536181	0.540792	0.0420708	0.00288295	5.03205e-05	0.0102834	0.0015417	0.000583244	0.187802	0.00533458	0.0459016	0.00321722	0.0873481	0.00192826	0.0173932	6.53977e-05	0.00744558	0.141652	0.0301755	0.00134244
Clostridia	1.13041e-06	4.2755e-06	0.0278999	0.125383	0.000384621	3.02481e-07	0.0423798	0.0404036	1.54706e-275	0.00211494	4.60597e-06	4.69176e-09	0.000925424	8.52165e-10	7.58055e-07	1.243e-06	1.5499e-09	0.354317	0.344811	0.000106665	2.50246e-05	8.31572e-18	0.000154026	1.6799e-08	0.0022781	3.23571e-10	4.73857e-05	2.67778e-06	1.12022e-10	6.35596e-09	1.00386e-05	1.06916e-08	5.4674e-14	4.08634e-07	7.98931e-13	6.47411e-11	2.9074e-08	0.294367	3.62496e-12	5.64358e-08	9.09082e-13	7.06377e-09	3.37711e-09	9.90854e-07	1.33411e-06	0.00129435	0.325572	0.00374168	9.21589e-07
Bacilli	0.0369518	0.0274622	0.225024	0.266994	0.89694	0.0148836	0.280782	8.81844e-06	0.00211494	1.54706e-275	0.0399584	0.00977005	0.0626239	0.00222676	0.0313692	0.0585	0.00187297	0.644323	0.847562	0.00932246	0.019256	0.00804438	0.253659	0.0187753	0.253063	0.00362344	0.0603282	0.0116417	0.00144337	0.00816112	0.0921151	0.0489552	0.00034863	3.64842e-05	0.00390455	0.00111684	0.00450051	0.878231	0.000809317	0.0117481	0.00116625	0.0259746	0.0022781	0.0156158	0.00372174	0.0327268	0.99	0.251875	0.007302
Acidobacteriia	0.000450996	0.000520327	0.747504	0.348449	0.081725	3.68073e-05	0.244244	0.000615127	4.60597e-06	0.0399584	1.54706e-275	1.22375e-09	2.77248e-08	1.09243e-07	0.000460367	0.000509875	1.99332e-09	0.0183825	0.898043	6.13378e-14	1.31214e-23	1.84347e-05	0.00416038	3.30031e-06	0.00196212	3.68073e-05	3.10905e-05	8.99688e-06	1.10772e-09	2.1403e-06	0.0051737	1.99953e-06	1.44813e-06	1.06916e-08	2.24144e-05	4.95965e-06	5.59868e-12	0.00901966	1.17148e-06	8.06038e-07	9.55645e-07	0.000814538	1.75874e-05	4.0529e-06	7.06377e-09	2.2532e-07	0.00755485	6.6498e-05	1.34927e-10
Blastocatellia	2.24144e-05	6.6498e-05	0.0351848	0.0597139	0.0118016	0.000183482	0.00593215	0.0112757	4.69176e-09	0.00977005	1.22375e-09	1.54706e-275	1.64395e-07	1.12505e-08	8.81844e-06	2.19294e-07	6.36453e-16	0.289793	0.0746691	4.5638e-08	1.88417e-08	4.58799e-07	0.0122371	2.31499e-07	0.0436343	1.91391e-05	9.87881e-08	2.31599e-06	2.73035e-15	1.96834e-05	0.00283552	2.34703e-05	6.25831e-10	4.58998e-11	7.30541e-07	2.22288e-07	7.13231e-11	0.293056	1.09243e-07	3.84095e-06	1.91819e-09	0.000851929	3.71871e-06	1.06156e-07	2.32562e-10	5.69342e-07	0.273205	0.00471594	3.2544e-09
Planctomycetia	0.0336154	0.0152127	0.727497	0.0617813	0.0251549	0.0017562	0.344087	0.00213935	0.000925424	0.0626239	2.77248e-08	1.64395e-07	1.54706e-275	0.0010693	0.0285672	0.000415191	4.19324e-07	0.000564071	0.873838	2.12685e-10	5.22634e-09	0.00253636	0.0236756	6.0139e-05	0.00146083	0.00159778	1.00223e-07	3.61636e-05	8.21905e-06	9.74406e-06	0.0331052	6.59458e-05	7.28546e-05	3.98196e-07	0.0154804	0.000615127	1.39995e-08	0.000489529	0.000868414	0.000692595	0.000409476	0.0307676	0.000931303	5.83845e-07	5.81701e-09	5.51434e-09	0.000336524	2.95784e-06	3.52919e-10
Nitrososphaeria	9.81714e-09	8.70391e-09	0.0270302	0.394681	0.0587009	1.15764e-06	0.0474087	0.00286706	8.52165e-10	0.00222676	1.09243e-07	1.12505e-08	0.0010693	1.54706e-275	7.44448e-09	5.91344e-05	7.69402e-10	0.691113	0.35358	1.0652e-05	2.07685e-07	1.17604e-09	0.000206859	1.59982e-05	0.0135057	4.19197e-10	0.00368215	5.55171e-07	2.537e-12	1.97691e-06	0.00827932	8.47123e-06	3.03069e-10	1.44739e-08	2.13659e-13	2.1115e-14	4.16243e-08	0.434261	5.39814e-15	4.82866e-07	3.62496e-12	5.34522e-07	4.40708e-13	0.000110988	1.48232e-06	0.00159778	0.473329	0.0136263	5.86322e-06
Nitrospira	2.94572e-07	2.67778e-06	0.012127	0.514173	0.0932652	1.23382e-05	0.0153461	0.0127433	7.58055e-07	0.0313692	0.000460367	8.81844e-06	0.0285672	7.44448e-09	1.54706e-275	0.000868414	3.71871e-06	0.639313	0.31862	0.00454764	0.00094914	1.66691e-07	0.00011917	7.71805e-05	0.0225449	2.11126e-08	0.00459518	0.000308991	6.45771e-08	3.10905e-05	0.0153461	8.17371e-05	2.28871e-08	5.17273e-06	4.40708e-13	2.71567e-10	9.38311e-05	0.843198	7.23401e-10	4.08929e-05	1.2889e-11	1.95453e-06	5.63797e-10	0.00048621	2.66719e-05	0.0577017	0.807378	0.0626239	0.000489529
Chloroflexia	0.0108694	0.00949935	0.0100941	0.0676471	9.1786e-06	0.0658651	0.000142603	0.218495	1.243e-06	0.0585	0.000509875	2.19294e-07	0.000415191	5.91344e-05	0.000868414	1.54706e-275	1.49125e-07	0.603719	0.013208	0.0178441	0.00454764	2.54856e-05	0.40338	2.2532e-07	0.447643	0.00459518	1.39995e-08	0.0154804	1.21393e-06	0.0040307	0.000221153	0.00301283	0.000222794	0.000261789	5.62109e-05	0.000538173	1.18548e-06	0.924551	2.79082e-05	0.00614376	6.59458e-05	0.0349191	0.00118801	1.64551e-06	0.000657155	5.52659e-05	0.868352	0.347719	0.000415191
Thermomicrobia	6.17502e-06	7.2774e-06	0.112535	0.0898475	0.00466731	7.65486e-05	0.0104273	0.00275798	1.5499e-09	0.00187297	1.99332e-09	6.36453e-16	4.19324e-07	7.69402e-10	3.71871e-06	1.49125e-07	1.54706e-275	0.332619	0.0827738	8.05964e-08	1.37677e-08	1.65245e-08	0.00596199	8.69681e-10	0.0298247	3.93069e-07	7.70877e-09	1.57682e-07	1.0357e-22	6.06238e-07	0.000635833	3.48483e-06	1.34927e-10	3.59864e-15	3.62126e-08	1.77576e-09	1.1649e-18	0.293711	1.77589e-10	2.2839e-07	2.13632e-11	0.000387315	1.22424e-08	6.47411e-11	8.78404e-12	6.78248e-07	0.278241	0.00614376	2.71567e-10
Cytophagia	0.808458	0.605674	0.0133264	0.732746	0.664514	0.0247531	0.182999	0.226677	0.354317	0.644323	0.0183825	0.289793	0.000564071	0.691113	0.639313	0.603719	0.332619	1.54706e-275	0.000552839	0.000783655	0.00504285	0.278875	0.0108694	0.196671	1.8673e-06	0.183953	0.159422	0.199691	0.486457	0.00166548	0.195173	0.00127866	0.231126	0.176422	0.906868	0.585283	0.0687799	3.72047e-13	0.54638	0.0708564	0.40657	0.195671	0.624379	0.0228233	0.00977005	0.0906928	5.21091e-13	2.70765e-06	0.00306283
Flavobacteriia	0.230566	0.182049	0.0214593	0.527859	0.0232936	0.16732	0.0300582	0.307691	0.344811	0.847562	0.898043	0.0746691	0.873838	0.35358	0.31862	0.013208	0.0827738	0.000552839	1.54706e-275	0.595926	0.696271	0.525108	0.0632619	0.32838	0.000351097	0.56047	0.144441	0.659443	0.114548	0.240774	0.941161	0.261484	0.767675	0.495312	0.371517	0.725401	0.484696	8.13653e-06	0.545447	0.432603	0.525108	0.316552	0.779423	0.678789	0.972227	0.157277	1.89608e-05	0.011173	0.874936
Gemmatimonadetes	0.0034896	0.00253636	0.487339	0.561415	0.215813	2.39052e-05	0.89033	0.00013402	0.000106665	0.00932246	6.13378e-14	4.5638e-08	2.12685e-10	1.0652e-05	0.00454764	0.0178441	8.05964e-08	0.000783655	0.595926	1.54706e-275	1.94698e-18	0.000527401	0.00316502	0.000113657	0.000137183	4.42222e-05	0.000289683	1.43131e-06	3.82998e-07	5.83845e-07	0.0277899	5.11869e-06	1.06488e-06	4.52517e-09	0.000943161	3.98347e-05	7.23401e-10	6.93225e-05	1.63052e-05	6.30392e-06	1.28272e-05	0.00350846	0.000118235	4.85614e-06	9.03087e-12	2.1403e-06	5.38753e-05	2.31499e-07	3.09764e-10
Vicinamibacteria	0.00034863	0.00030679	0.827959	0.626362	0.206346	1.29521e-05	0.604696	8.65352e-05	2.50246e-05	0.019256	1.31214e-23	1.88417e-08	5.22634e-09	2.07685e-07	0.00094914	0.00454764	1.37677e-08	0.00504285	0.696271	1.94698e-18	1.54706e-275	8.37632e-05	0.00163616	2.71604e-05	0.000435755	1.52537e-05	0.000329443	1.13041e-06	1.54678e-08	1.02725e-06	0.0103792	2.58997e-06	1.03966e-06	3.44006e-09	7.34589e-05	5.39416e-06	1.82456e-11	0.00121012	1.19962e-06	1.00285e-06	1.70346e-06	0.000902234	1.14108e-05	8.38639e-06	9.62399e-10	1.243e-06	0.000937215	4.23011e-06	1.51386e-10
Thermotogae	1.45009e-07	7.76924e-07	0.0173189	0.0876232	0.00115194	3.62126e-08	0.0840995	0.0428468	8.31572e-18	0.00804438	1.84347e-05	4.58799e-07	0.00253636	1.17604e-09	1.66691e-07	2.54856e-05	1.65245e-08	0.278875	0.525108	0.000527401	8.37632e-05	1.54706e-275	3.08132e-05	5.83845e-07	0.0013921	5.59225e-11	0.000281454	5.69342e-07	3.52919e-10	2.96509e-10	0.000221153	1.06424e-09	1.87338e-11	4.4148e-07	3.85232e-14	3.84403e-12	2.79323e-07	0.232809	3.95116e-11	4.77764e-08	6.35635e-13	1.54895e-10	1.73603e-10	1.70962e-05	6.3693e-06	0.00740946	0.243663	0.00176655	1.14395e-06
Epsilonproteobacteria	3.2511e-05	0.000652841	0.728546	0.695238	0.538935	1.21576e-15	0.295025	0.153049	0.000154026	0.253659	0.00416038	0.0122371	0.0236756	0.000206859	0.00011917	0.40338	0.00596199	0.0108694	0.0632619	0.00316502	0.00163616	3.08132e-05	1.54706e-275	0.00293107	1.17381e-10	7.31551e-09	0.141257	4.98914e-05	0.000692595	9.81714e-09	0.007302	1.35395e-08	3.63566e-07	0.00388386	1.24588e-05	1.53498e-06	0.00364292	0.00173567	3.2511e-05	5.92128e-09	1.68394e-06	2.45893e-13	8.15963e-07	0.000720279	0.000739276	0.358014	0.00466731	1.91046e-06	0.000245153
Anaerolineae	0.00082507	0.0014261	0.455269	0.358014	0.00184047	5.25164e-05	0.114548	0.0571087	1.6799e-08	0.0187753	3.30031e-06	2.31499e-07	6.0139e-05	1.59982e-05	7.71805e-05	2.2532e-07	8.69681e-10	0.196671	0.32838	0.000113657	2.71604e-05	5.83845e-07	0.00293107	1.54706e-275	0.0022781	2.50481e-06	1.15285e-09	6.43139e-05	3.02131e-09	6.86717e-07	6.96215e-11	7.86519e-07	1.83607e-07	3.33648e-06	1.93238e-06	9.27072e-06	4.94436e-11	0.208947	2.21613e-08	1.0875e-08	1.40999e-07	0.000127891	4.41438e-06	5.89905e-15	4.63408e-08	0.000661495	0.208947	0.0201639	1.00285e-06
Bacteroidia	0.0230104	0.0428468	0.108589	0.659443	0.707667	3.09764e-10	0.0362638	0.123943	0.0022781	0.253063	0.00196212	0.0436343	0.00146083	0.0135057	0.0225449	0.447643	0.0298247	1.8673e-06	0.000351097	0.000137183	0.000435755	0.0013921	1.17381e-10	0.0022781	1.54706e-275	3.19394e-06	0.0788938	0.000489529	0.013687	4.95236e-09	0.00285125	2.11126e-08	7.34589e-05	0.0131492	0.00596199	0.000640047	0.00323478	2.90081e-10	0.000896517	1.15666e-07	0.000661495	5.27798e-07	0.000583244	0.000406646	0.000302431	0.203256	1.20377e-08	1.77589e-10	0.000150516
Methanomicrobia	3.09676e-08	2.68578e-08	0.409774	0.946704	0.0372299	3.42201e-14	0.649348	0.00709108	3.23571e-10	0.00362344	3.68073e-05	1.91391e-05	0.00159778	4.19197e-10	2.11126e-08	0.00459518	3.93069e-07	0.183953	0.56047	4.42222e-05	1.52537e-05	5.59225e-11	7.31551e-09	2.50481e-06	3.19394e-06	1.54706e-275	0.00440754	1.10612e-08	7.70877e-09	1.87223e-12	0.00119534	3.19461e-09	3.24346e-16	1.66462e-06	5.0615e-14	3.38048e-19	5.01673e-07	0.0355863	1.14837e-16	1.21096e-12	6.85574e-17	3.135e-13	4.53322e-18	4.0529e-06	3.06509e-07	0.0470704	0.0314907	3.08132e-05	1.49968e-06
Caldilineae	0.0290193	0.0349191	0.27951	0.0710902	0.000438766	0.0149489	0.00602206	0.0725053	4.73857e-05	0.0603282	3.10905e-05	9.87881e-08	1.00223e-07	0.00368215	0.00459518	1.39995e-08	7.70877e-09	0.159422	0.144441	0.000289683	0.000329443	0.000281454	0.141257	1.15285e-09	0.0788938	0.00440754	1.54706e-275	0.00198498	3.98196e-07	0.000123946	0.000104144	0.000183482	8.24075e-05	1.48232e-06	0.00164588	0.00129435	9.00939e-09	0.253063	0.000381945	0.000489529	3.52171e-05	0.0402547	0.00173567	1.20149e-10	1.14028e-07	1.53498e-06	0.186352	0.0580997	1.35174e-07
Halobacteria	4.36705e-11	1.34132e-13	0.538935	0.550121	0.126835	1.37091e-07	0.866159	0.0051473	2.67778e-06	0.0116417	8.99688e-06	2.31599e-06	3.61636e-05	5.55171e-07	0.000308991	0.0154804	1.57682e-07	0.199691	0.659443	1.43131e-06	1.13041e-06	5.69342e-07	4.98914e-05	6.43139e-05	0.000489529	1.10612e-08	0.00198498	1.54706e-275	3.56533e-08	1.65245e-08	0.0426906	3.22904e-06	1.61154e-09	8.79759e-08	1.25778e-06	3.98436e-09	2.36348e-08	0.0521698	8.79759e-08	1.88723e-07	8.12157e-09	1.0652e-05	1.5499e-09	1.18663e-05	1.37677e-08	0.00770268	0.025054	6.70544e-05	1.24186e-07
Limnochordia	7.94236e-08	3.82998e-07	0.0601229	0.117963	0.0150803	2.477e-06	0.0152127	0.00429366	1.12022e-10	0.00144337	1.10772e-09	2.73035e-15	8.21905e-06	2.537e-12	6.45771e-08	1.21393e-06	1.0357e-22	0.486457	0.114548	3.82998e-07	1.54678e-08	3.52919e-10	0.000692595	3.02131e-09	0.013687	7.70877e-09	3.98196e-07	3.56533e-08	1.54706e-275	1.37091e-07	0.00104947	8.88652e-07	1.93051e-12	7.1411e-14	3.66384e-11	4.44703e-12	2.48426e-14	0.351375	8.80285e-13	4.52517e-09	2.60633e-15	7.57973e-06	1.51386e-10	8.70391e-09	3.85313e-11	1.45409e-05	0.35358	0.00411676	6.25831e-10
Spirochaetia	1.14108e-05	5.11887e-05	0.988889	0.712868	0.0238686	8.3018e-14	0.973338	0.00536181	6.35596e-09	0.00816112	2.1403e-06	1.96834e-05	9.74406e-06	1.97691e-06	3.10905e-05	0.0040307	6.06238e-07	0.00166548	0.240774	5.83845e-07	1.02725e-06	2.96509e-10	9.81714e-09	6.86717e-07	4.95236e-09	1.87223e-12	0.000123946	1.65245e-08	1.37091e-07	1.54706e-275	0.000224447	4.816e-17	3.31814e-12	5.91224e-07	1.59891e-07	3.31523e-09	1.85364e-08	0.000191954	5.51434e-09	1.4356e-11	7.30634e-11	3.23571e-10	1.0875e-08	3.5102e-08	3.84126e-09	0.00330588	0.000131948	9.32479e-09	1.47167e-08
Ignavibacteria	0.0692371	0.140863	0.985556	0.943378	0.0365377	0.00124779	0.482938	0.540792	1.00386e-05	0.0921151	0.0051737	0.00283552	0.0331052	0.00827932	0.0153461	0.000221153	0.000635833	0.195173	0.941161	0.0277899	0.0103792	0.000221153	0.007302	6.96215e-11	0.00285125	0.00119534	0.000104144	0.0426906	0.00104947	0.000224447	1.54706e-275	1.19827e-05	0.000520327	0.0159585	0.00157889	0.0138703	0.000160041	0.215279	0.000110988	2.20042e-05	0.00099194	0.000979541	0.00751827	9.21589e-07	0.00294726	0.099789	0.197172	0.165541	0.00596199
Chlorobia	9.76833e-05	0.000744094	0.682888	0.598843	0.0701588	5.59225e-11	0.970006	0.0420708	1.06916e-08	0.0489552	1.99953e-06	2.34703e-05	6.59458e-05	8.47123e-06	8.17371e-05	0.00301283	3.48483e-06	0.00127866	0.261484	5.11869e-06	2.58997e-06	1.06424e-09	1.35395e-08	7.86519e-07	2.11126e-08	3.19461e-09	0.000183482	3.22904e-06	8.88652e-07	4.816e-17	1.19827e-05	1.54706e-275	1.18363e-08	6.43529e-06	8.67299e-07	7.58055e-07	3.36115e-07	0.000356078	4.30271e-07	1.4356e-11	2.64338e-08	3.23571e-10	1.80424e-06	5.99292e-08	3.49592e-07	0.0195821	0.000329443	1.64395e-07	3.14586e-08
Negativicutes	1.39995e-08	8.54494e-08	0.227784	0.508748	0.00792906	2.69403e-12	0.207904	0.00288295	5.4674e-14	0.00034863	1.44813e-06	6.25831e-10	7.28546e-05	3.03069e-10	2.28871e-08	0.000222794	1.34927e-10	0.231126	0.767675	1.06488e-06	1.03966e-06	1.87338e-11	3.63566e-07	1.83607e-07	7.34589e-05	3.24346e-16	8.24075e-05	1.61154e-09	1.93051e-12	3.31814e-12	0.000520327	1.18363e-08	1.54706e-275	3.31523e-09	5.95067e-13	4.21744e-16	2.19329e-09	0.0835673	9.12716e-15	4.47722e-11	3.09504e-21	2.175e-10	1.44222e-13	8.29901e-08	9.4315e-10	0.000937215	0.0825106	5.96348e-05	4.29244e-08
Rubrobacteria	3.94875e-05	3.137e-05	0.157277	0.132015	0.130147	2.79082e-05	0.0298247	5.03205e-05	4.08634e-07	3.64842e-05	1.06916e-08	4.58998e-11	3.98196e-07	1.44739e-08	5.17273e-06	0.000261789	3.59864e-15	0.176422	0.495312	4.52517e-09	3.44006e-09	4.4148e-07	0.00388386	3.33648e-06	0.0131492	1.66462e-06	1.48232e-06	8.79759e-08	7.1411e-14	5.91224e-07	0.0159585	6.43529e-06	3.31523e-09	1.54706e-275	1.00285e-06	1.06916e-08	1.21096e-12	0.105381	2.25215e-08	2.34214e-06	7.53774e-10	0.000513338	1.09243e-07	1.91331e-07	1.70709e-12	1.49968e-06	0.094135	0.00147847	1.4356e-11
Thermodesulfobacteria	2.37106e-11	9.82012e-10	0.010573	0.61352	0.0104757	2.36348e-08	0.0501859	0.0102834	7.98931e-13	0.00390455	2.24144e-05	7.30541e-07	0.0154804	2.13659e-13	4.40708e-13	5.62109e-05	3.62126e-08	0.906868	0.371517	0.000943161	7.34589e-05	3.85232e-14	1.24588e-05	1.93238e-06	0.00596199	5.0615e-14	0.00164588	1.25778e-06	3.66384e-11	1.59891e-07	0.00157889	8.67299e-07	5.95067e-13	1.00285e-06	1.54706e-275	1.15401e-17	1.10376e-06	0.677765	1.47611e-15	2.07734e-08	8.62296e-19	7.66635e-11	7.40687e-16	5.52659e-05	1.12995e-05	0.023772	0.676742	0.0154804	3.05382e-05
Thermococci	6.12938e-10	7.30634e-11	0.0658651	0.364728	0.0217265	3.09764e-10	0.143241	0.0015417	6.47411e-11	0.00111684	4.95965e-06	2.22288e-07	0.000615127	2.1115e-14	2.71567e-10	0.000538173	1.77576e-09	0.585283	0.725401	3.98347e-05	5.39416e-06	3.84403e-12	1.53498e-06	9.27072e-06	0.000640047	3.38048e-19	0.00129435	3.98436e-09	4.44703e-12	3.31523e-09	0.0138703	7.58055e-07	4.21744e-16	1.06916e-08	1.15401e-17	1.54706e-275	4.70535e-08	0.243663	7.78208e-18	3.2544e-09	2.44446e-19	1.58479e-10	2.13213e-25	1.4681e-05	2.04872e-07	0.00549976	0.25605	0.000665861	4.24765e-07
Ktedonobacteria	4.01846e-05	1.52537e-05	0.603719	0.217957	0.00336009	2.66719e-05	0.0892874	0.000583244	2.9074e-08	0.00450051	5.59868e-12	7.13231e-11	1.39995e-08	4.16243e-08	9.38311e-05	1.18548e-06	1.1649e-18	0.0687799	0.484696	7.23401e-10	1.82456e-11	2.79323e-07	0.00364292	4.94436e-11	0.00323478	5.01673e-07	9.00939e-09	2.36348e-08	2.48426e-14	1.85364e-08	0.000160041	3.36115e-07	2.19329e-09	1.21096e-12	1.10376e-06	4.70535e-08	1.54706e-275	0.042535	1.002e-09	7.16456e-08	2.80381e-09	0.000438766	7.59993e-08	3.47497e-13	7.01366e-13	4.6471e-07	0.035856	0.00044791	8.84814e-11
Sphingobacteriia	0.87274	0.904661	0.00238389	0.649348	0.876034	0.00134244	0.00716079	0.187802	0.294367	0.878231	0.00901966	0.293056	0.000489529	0.434261	0.843198	0.924551	0.293711	3.72047e-13	8.13653e-06	6.93225e-05	0.00121012	0.232809	0.00173567	0.208947	2.90081e-10	0.0355863	0.253063	0.0521698	0.351375	0.000191954	0.215279	0.000356078	0.0835673	0.105381	0.677765	0.243663	0.042535	1.54706e-275	0.22723	0.00726647	0.219034	0.0465666	0.27258	0.0245543	0.00590244	0.134282	4.70731e-21	2.175e-10	0.00201971
Dehalococcoidia	6.55457e-08	6.46916e-09	0.14364	0.909076	0.0166629	8.5548e-09	0.174114	0.00533458	3.62496e-12	0.000809317	1.17148e-06	1.09243e-07	0.000868414	5.39814e-15	7.23401e-10	2.79082e-05	1.77589e-10	0.54638	0.545447	1.63052e-05	1.19962e-06	3.95116e-11	3.2511e-05	2.21613e-08	0.000896517	1.14837e-16	0.000381945	8.79759e-08	8.80285e-13	5.51434e-09	0.000110988	4.30271e-07	9.12716e-15	2.25215e-08	1.47611e-15	7.78208e-18	1.002e-09	0.22723	1.54706e-275	1.70829e-09	1.31327e-17	2.9074e-08	1.69656e-16	6.86717e-07	5.81583e-08	0.00504285	0.233372	0.00334193	1.82504e-06
Calditrichae	1.64551e-06	4.49946e-05	0.755978	0.585283	0.176886	5.56931e-13	0.917915	0.0459016	5.64358e-08	0.0117481	8.06038e-07	3.84095e-06	0.000692595	4.82866e-07	4.08929e-05	0.00614376	2.2839e-07	0.0708564	0.432603	6.30392e-06	1.00285e-06	4.77764e-08	5.92128e-09	1.0875e-08	1.15666e-07	1.21096e-12	0.000489529	1.88723e-07	4.52517e-09	1.4356e-11	2.20042e-05	1.4356e-11	4.47722e-11	2.34214e-06	2.07734e-08	3.2544e-09	7.16456e-08	0.00726647	1.70829e-09	1.54706e-275	8.84814e-11	2.49726e-11	4.52517e-09	1.39995e-08	1.76172e-07	0.0157521	0.0090624	8.55684e-06	3.5102e-08
Synergistia	2.59842e-10	6.58423e-09	0.0814644	0.708706	0.0107203	1.01981e-10	0.0708564	0.00321722	9.09082e-13	0.00116625	9.55645e-07	1.91819e-09	0.000409476	3.62496e-12	1.2889e-11	6.59458e-05	2.13632e-11	0.40657	0.525108	1.28272e-05	1.70346e-06	6.35635e-13	1.68394e-06	1.40999e-07	0.000661495	6.85574e-17	3.52171e-05	8.12157e-09	2.60633e-15	7.30634e-11	0.00099194	2.64338e-08	3.09504e-21	7.53774e-10	8.62296e-19	2.44446e-19	2.80381e-09	0.219034	1.31327e-17	8.84814e-11	1.54706e-275	4.86519e-10	2.4837e-16	3.73165e-07	1.77576e-09	0.00234372	0.181102	0.00102355	6.45771e-08
Deferribacteres	3.68337e-07	1.41279e-05	0.306341	0.503352	0.0976766	2.97115e-17	0.99	0.0873481	7.06377e-09	0.0259746	0.000814538	0.000851929	0.0307676	5.34522e-07	1.95453e-06	0.0349191	0.000387315	0.195671	0.316552	0.00350846	0.000902234	1.54895e-10	2.45893e-13	0.000127891	5.27798e-07	3.135e-13	0.0402547	1.0652e-05	7.57973e-06	3.23571e-10	0.000979541	3.23571e-10	2.175e-10	0.000513338	7.66635e-11	1.58479e-10	0.000438766	0.0465666	2.9074e-08	2.49726e-11	4.86519e-10	1.54706e-275	4.28252e-10	0.000438766	0.000473131	0.210518	0.0825106	2.64307e-05	7.71805e-05
Archaeoglobi	1.25869e-10	1.06533e-11	0.165985	0.660456	0.0331052	9.82012e-10	0.257853	0.00192826	3.37711e-09	0.0022781	1.75874e-05	3.71871e-06	0.000931303	4.40708e-13	5.63797e-10	0.00118801	1.22424e-08	0.624379	0.779423	0.000118235	1.14108e-05	1.73603e-10	8.15963e-07	4.41438e-06	0.000583244	4.53322e-18	0.00173567	1.5499e-09	1.51386e-10	1.0875e-08	0.00751827	1.80424e-06	1.44222e-13	1.09243e-07	7.40687e-16	2.13213e-25	7.59993e-08	0.27258	1.69656e-16	4.52517e-09	2.4837e-16	4.28252e-10	1.54706e-275	7.97375e-06	1.01499e-06	0.0223608	0.270709	0.00148736	2.83021e-06
Ardenticatenia	0.00177695	0.00280427	0.99	0.37532	0.00263776	3.45987e-05	0.239052	0.0173932	9.90854e-07	0.0156158	4.0529e-06	1.06156e-07	5.83845e-07	0.000110988	0.00048621	1.64551e-06	6.47411e-11	0.0228233	0.678789	4.85614e-06	8.38639e-06	1.70962e-05	0.000720279	5.89905e-15	0.000406646	4.0529e-06	1.20149e-10	1.18663e-05	8.70391e-09	3.5102e-08	9.21589e-07	5.99292e-08	8.29901e-08	1.91331e-07	5.52659e-05	1.4681e-05	3.47497e-13	0.0245543	6.86717e-07	1.39995e-08	3.73165e-07	0.000438766	7.97375e-06	1.54706e-275	2.83783e-10	0.00025059	0.0289057	0.000753814	4.20833e-09
Nitriliruptoria	0.000148216	0.000126894	0.811701	0.517805	0.0519869	4.32134e-06	0.24716	6.53977e-05	1.33411e-06	0.00372174	7.06377e-09	2.32562e-10	5.81701e-09	1.48232e-06	2.66719e-05	0.000657155	8.78404e-12	0.00977005	0.972227	9.03087e-12	9.62399e-10	6.3693e-06	0.000739276	4.63408e-08	0.000302431	3.06509e-07	1.14028e-07	1.37677e-08	3.85313e-11	3.84126e-09	0.00294726	3.49592e-07	9.4315e-10	1.70709e-12	1.12995e-05	2.04872e-07	7.01366e-13	0.00590244	5.81583e-08	1.76172e-07	1.77576e-09	0.000473131	1.01499e-06	2.83783e-10	1.54706e-275	3.05382e-05	0.00302942	4.86239e-05	1.60468e-12
Fimbriimonadia	0.0708564	0.0713245	0.45868	0.0162372	0.00422656	0.0565205	0.00919165	0.00744558	0.00129435	0.0327268	2.2532e-07	5.69342e-07	5.51434e-09	0.00159778	0.0577017	5.52659e-05	6.78248e-07	0.0906928	0.157277	2.1403e-06	1.243e-06	0.00740946	0.358014	0.000661495	0.203256	0.0470704	1.53498e-06	0.00770268	1.45409e-05	0.00330588	0.099789	0.0195821	0.000937215	1.49968e-06	0.023772	0.00549976	4.6471e-07	0.134282	0.00504285	0.0157521	0.00234372	0.210518	0.0223608	0.00025059	3.05382e-05	1.54706e-275	0.150553	0.0139319	2.06882e-06
Chitinophagia	0.714952	0.739059	0.00144337	0.431776	0.887028	0.00243838	0.0205883	0.141652	0.325572	0.99	0.00755485	0.273205	0.000336524	0.473329	0.807378	0.868352	0.278241	5.21091e-13	1.89608e-05	5.38753e-05	0.000937215	0.243663	0.00466731	0.208947	1.20377e-08	0.0314907	0.186352	0.025054	0.35358	0.000131948	0.197172	0.000329443	0.0825106	0.094135	0.676742	0.25605	0.035856	4.70731e-21	0.233372	0.0090624	0.181102	0.0825106	0.270709	0.0289057	0.00302942	0.150553	1.54706e-275	1.47167e-08	0.00237043
Opitutae	0.0258709	0.0261829	0.0918293	0.606652	0.393896	6.55457e-08	0.0496555	0.0301755	0.00374168	0.251875	6.6498e-05	0.00471594	2.95784e-06	0.0136263	0.0626239	0.347719	0.00614376	2.70765e-06	0.011173	2.31499e-07	4.23011e-06	0.00176655	1.91046e-06	0.0201639	1.77589e-10	3.08132e-05	0.0580997	6.70544e-05	0.00411676	9.32479e-09	0.165541	1.64395e-07	5.96348e-05	0.00147847	0.0154804	0.000665861	0.00044791	2.175e-10	0.00334193	8.55684e-06	0.00102355	2.64307e-05	0.00148736	0.000753814	4.86239e-05	0.0139319	1.47167e-08	1.54706e-275	2.39525e-06
Gloeobacteria	0.00054914	0.000441796	0.643319	0.0754015	0.0701588	1.7232e-06	0.168664	0.00134244	9.21589e-07	0.007302	1.34927e-10	3.2544e-09	3.52919e-10	5.86322e-06	0.000489529	0.000415191	2.71567e-10	0.00306283	0.874936	3.09764e-10	1.51386e-10	1.14395e-06	0.000245153	1.00285e-06	0.000150516	1.49968e-06	1.35174e-07	1.24186e-07	6.25831e-10	1.47167e-08	0.00596199	3.14586e-08	4.29244e-08	1.4356e-11	3.05382e-05	4.24765e-07	8.84814e-11	0.00201971	1.82504e-06	3.5102e-08	6.45771e-08	7.71805e-05	2.83021e-06	4.20833e-09	1.60468e-12	2.06882e-06	0.00237043	2.39525e-06	1.54706e-275
Coriobacteriia	5.55924e-08	3.98196e-07	0.42601	0.993333	0.0422251	2.21324e-13	0.399412	0.0015602	3.30687e-10	0.00174591	1.51724e-06	2.9069e-07	0.000174022	1.99332e-09	1.19967e-09	0.00161687	7.18862e-09	0.0549756	0.834483	1.18548e-06	7.48779e-07	5.40626e-10	5.71445e-09	5.72911e-08	4.32134e-06	8.6078e-16	0.000271462	3.77151e-09	7.66635e-11	7.70099e-14	0.000356078	2.23545e-09	1.56531e-18	1.30936e-08	8.78404e-12	1.39091e-13	6.2446e-09	0.0328525	2.80339e-14	3.14671e-11	9.48776e-18	5.40626e-10	1.28971e-12	5.81583e-08	4.70538e-11	0.00427119	0.0292476	5.11887e-05	4.5638e-08
Candidatus Brocadiae	1.97857e-08	4.16243e-08	0.156425	0.934514	0.0489552	6.15038e-13	0.488222	0.00280427	1.3246e-09	0.00341507	1.25805e-05	3.84095e-06	0.00169525	2.65644e-10	1.51386e-10	0.00688541	1.68394e-06	0.293056	0.770874	3.39901e-05	6.98613e-06	2.43137e-10	4.77764e-08	3.61636e-05	8.86683e-05	3.94927e-18	0.00847956	2.10533e-07	2.28871e-08	2.75176e-09	0.00590244	9.87881e-08	5.16291e-15	1.11701e-06	1.70478e-15	8.15675e-17	6.7747e-06	0.101319	1.60697e-13	4.69176e-09	3.79886e-16	4.31978e-12	9.98966e-16	0.000102494	3.48483e-06	0.0413062	0.0985777	0.000144825	5.50809e-06
Dictyoglomia	1.413e-10	4.28252e-10	0.0170247	0.45868	0.0137479	2.07734e-08	0.0323518	0.000955152	4.71357e-13	0.000304604	1.36581e-06	4.95236e-09	0.00121012	1.08326e-14	1.00844e-11	1.82624e-05	2.76869e-11	0.708706	0.42601	5.29659e-05	2.92545e-06	1.44222e-13	4.38405e-05	1.0522e-06	0.00478971	9.94567e-15	0.000327112	5.90376e-08	5.64338e-15	1.52135e-08	0.00277333	6.53415e-07	1.99979e-16	3.13584e-09	1.3398e-22	2.78242e-21	5.92128e-09	0.451024	2.24827e-18	1.62542e-08	2.33392e-23	4.86404e-09	4.27387e-17	7.50309e-06	1.31416e-07	0.00293107	0.450177	0.0043389	1.09066e-06
Methanobacteria	3.56925e-09	4.60777e-09	0.117274	0.963345	0.0630487	1.81559e-12	0.37532	0.0096791	2.27436e-10	0.00299632	0.000125905	2.18017e-05	0.00652163	1.1252e-11	1.3242e-11	0.00400943	1.28781e-06	0.4468	0.833395	0.000432763	9.2329e-05	2.9145e-11	7.98175e-09	1.91391e-05	3.94875e-05	1.75424e-23	0.00919165	2.37834e-07	9.32479e-09	1.06424e-09	0.00341507	1.0315e-07	5.89905e-15	2.39525e-06	1.92392e-17	1.3398e-22	7.05793e-06	0.154309	6.46728e-17	7.53774e-10	3.15852e-17	7.70099e-14	5.78306e-21	6.6498e-05	6.43529e-06	0.0641204	0.177817	0.000538173	1.72585e-05
Methylacidiphilae	3.93069e-07	1.25805e-05	0.36849	0.659443	0.0553586	1.01677e-07	0.270088	0.000398258	1.40999e-07	0.00671795	2.41177e-09	1.06916e-08	1.68394e-06	6.45771e-08	1.02725e-06	0.00269728	1.95542e-09	0.0183047	0.81062	5.75726e-10	3.68506e-10	7.59993e-08	4.34618e-05	8.24075e-05	0.000263698	9.05723e-10	0.000239822	1.73756e-07	4.37488e-10	3.95116e-11	0.0333595	4.36408e-09	1.5557e-11	2.11116e-09	1.76479e-08	1.17604e-09	4.86404e-09	0.00678451	3.40231e-08	5.32075e-09	6.09826e-12	1.80424e-06	1.73606e-08	3.2645e-06	4.10321e-10	9.53552e-05	0.00388386	8.99508e-07	2.36652e-09
Oligoflexia	0.0104273	0.0132671	0.0514412	0.348449	0.622399	1.62659e-06	0.11935	0.00210283	0.00584341	0.268229	4.46069e-05	0.00547193	7.73515e-06	0.00207878	0.0100006	0.422734	0.00314778	1.33411e-06	0.0318574	5.90376e-08	3.88004e-07	0.00584341	1.18548e-06	0.0183825	7.48885e-08	2.39052e-05	0.0491296	0.000168816	0.0034896	2.79323e-07	0.077382	1.97691e-06	8.37632e-05	0.000758717	0.00698759	0.0004541	0.000338915	5.31317e-08	0.000907983	7.52989e-05	0.000403832	0.000371403	0.000387315	0.000793832	7.42716e-06	0.0161671	4.77764e-08	9.05723e-10	4.55737e-06
Thermoleophilia	0.0459016	0.0169518	0.386092	0.85521	0.841017	0.0227301	0.45868	1.16365e-05	0.0114313	5.39416e-06	0.000141504	0.00163616	0.00626756	0.000128894	0.00626756	0.0892874	0.000158821	0.684941	0.696271	3.08132e-05	1.55476e-05	0.0162372	0.213154	0.0114836	0.219574	0.00620539	0.0261829	0.00623641	0.000138252	0.00831904	0.18587	0.0289057	0.00212712	8.05964e-08	0.00549976	0.00110307	4.30861e-05	0.296342	0.000115469	0.0177682	0.000967279	0.117618	0.0022395	0.00949935	2.32556e-05	0.00593215	0.363978	0.0953045	0.00119534
Tissierellia	1.12505e-08	7.59993e-08	0.182999	0.585283	0.0144965	3.70355e-14	0.3104	0.00464316	1.49529e-13	0.000374014	8.55684e-06	1.31416e-07	0.000435755	1.944e-10	2.4799e-08	0.000907983	8.40807e-09	0.264536	0.998889	1.12995e-05	4.70459e-06	9.09082e-13	4.35884e-08	5.21152e-07	2.39052e-05	2.41485e-18	0.000701716	8.85543e-09	1.12022e-10	1.06677e-12	0.000206859	3.70293e-09	6.29662e-25	4.35884e-08	4.86931e-14	2.11169e-16	6.08333e-08	0.0799144	2.16117e-15	8.64006e-11	1.90882e-19	2.31742e-12	4.50525e-14	2.53291e-06	9.59756e-08	0.00332386	0.0804285	9.30773e-05	1.00285e-06
Fusobacteriia	3.13584e-09	2.86177e-08	0.240774	0.689053	0.0355863	9.12716e-15	0.529698	0.00332386	6.12938e-10	0.00275798	0.000122015	2.08144e-05	0.000913764	2.9074e-08	9.32373e-08	0.0122371	3.60003e-06	0.172283	0.524192	0.000105819	3.91431e-05	4.19197e-10	1.81659e-10	6.37781e-05	3.52285e-06	2.62728e-17	0.00605229	1.24502e-08	2.31499e-07	2.56269e-11	0.00474042	1.03335e-08	1.79248e-16	2.31599e-06	2.61441e-12	3.94147e-15	6.84452e-06	0.0454079	1.25869e-10	2.03191e-09	2.91803e-14	4.50525e-14	2.1115e-14	3.71331e-05	4.14064e-06	0.0211073	0.0493044	1.72585e-05	3.30031e-06
Thermoplasmata	6.7997e-10	2.83783e-10	0.140077	0.944486	0.0382169	3.84403e-12	0.478558	0.00547193	1.28824e-10	0.00392533	7.42716e-06	4.14064e-06	0.00392533	6.16554e-15	8.52165e-10	0.00193949	1.88723e-07	0.498877	0.934514	7.28546e-05	5.92441e-06	1.1252e-11	1.64395e-07	4.90764e-06	0.000103316	5.78306e-21	0.0104757	1.01587e-08	1.002e-09	1.37787e-09	0.00283552	1.47054e-07	3.03706e-14	8.568e-07	6.85574e-17	4.24296e-21	5.98688e-07	0.158132	3.6623e-19	2.32562e-10	2.22945e-16	4.99191e-12	1.28579e-20	5.03205e-05	2.34214e-06	0.0365377	0.176422	0.000615127	1.25805e-05
Chlamydiia	0.000136121	0.00011456	0.336891	0.856304	0.17274	2.49726e-11	0.362482	0.000412325	2.12044e-05	0.0362638	2.95371e-08	7.71805e-05	2.50985e-07	1.54e-05	0.000479631	0.0744263	5.47988e-05	0.000358592	0.115905	2.27436e-10	7.23401e-10	1.49648e-05	4.85096e-08	0.000627477	9.32479e-09	1.06916e-08	0.00639351	3.62126e-08	1.29521e-05	1.03652e-11	0.0512604	4.44395e-09	2.04392e-08	1.88876e-06	2.14018e-05	1.86149e-07	1.27271e-06	8.99688e-06	3.05699e-06	8.79759e-08	2.9069e-07	2.5781e-07	3.06509e-07	2.97265e-05	4.03608e-08	0.00255063	1.11891e-05	3.47497e-13	7.70877e-09
Saprospiria	0.151382	0.171373	0.062836	0.970006	0.63133	0.000955152	0.085983	0.146053	0.0833021	0.97778	0.0015234	0.0373697	1.62659e-06	0.106655	0.4138	0.329789	0.0460672	4.58998e-11	0.00919165	1.41279e-05	0.000150516	0.0575035	0.000523854	0.0536516	5.31317e-08	0.0113793	0.0347869	0.000773593	0.0739423	9.74406e-06	0.138514	4.00967e-06	0.0204176	0.02102	0.305668	0.0771323	0.00411676	5.06805e-11	0.094135	0.00221408	0.0580997	0.0247531	0.0663071	0.00173567	0.000273434	0.0557438	2.18105e-12	3.56925e-09	0.000104144
Phycisphaerae	0.00626756	0.00774002	0.404973	0.188774	0.0833021	3.14586e-08	0.958905	0.015548	2.4797e-05	0.0310071	1.68394e-06	1.32054e-05	1.85817e-10	0.000256134	0.0107203	0.00614376	2.43474e-05	4.77952e-05	0.115905	3.56533e-08	2.94572e-07	5.91344e-05	2.23913e-06	5.62109e-05	1.42349e-08	3.33648e-06	0.000142603	2.79911e-06	1.98679e-05	2.48591e-10	0.00249395	4.96919e-10	5.27798e-07	4.00967e-06	0.00121012	3.81261e-05	1.25778e-06	3.88251e-06	5.96348e-05	1.99353e-07	1.51086e-05	9.64767e-06	6.53977e-05	2.5781e-07	1.07689e-07	0.000435755	5.11869e-06	2.07969e-10	6.00292e-10
Acidimicrobiia	0.00362344	0.00661917	0.372276	0.848654	0.511457	0.0123481	0.0595102	0.00328798	0.00103644	0.0420708	2.16463e-06	6.2446e-09	4.01846e-05	0.000111871	0.000409476	0.00494024	2.77248e-08	0.197172	0.239052	5.14583e-07	1.21393e-06	0.00288295	0.0857119	8.44486e-05	0.0873481	0.00238389	1.58467e-05	0.000152848	1.12412e-07	0.000937215	0.0328525	0.00180846	6.99002e-05	7.70877e-09	0.00253636	0.000607014	5.27798e-07	0.231686	0.000194856	0.000343742	2.52542e-05	0.0751568	0.00140901	5.20704e-05	1.3242e-11	0.000214694	0.125745	0.0347869	2.477e-06
Mollicutes	3.30031e-06	4.46069e-05	0.579514	0.915704	0.112202	8.78404e-12	0.556696	0.00325243	4.22698e-08	0.00409509	0.000259892	0.00012106	0.000697142	1.70346e-06	3.58851e-07	0.0227301	1.05475e-05	0.00740946	0.314493	9.30773e-05	6.59458e-05	1.76479e-08	3.06746e-11	1.4681e-05	1.93971e-07	1.34927e-10	0.006818	5.69342e-07	1.60788e-06	6.45413e-12	0.000851929	5.92128e-09	2.69836e-11	1.80424e-06	8.42115e-08	8.26367e-09	9.27072e-06	0.0096791	3.24621e-08	3.73556e-08	6.52378e-10	7.38442e-10	7.70877e-09	7.65708e-06	2.9069e-07	0.0164488	0.0143694	2.97265e-05	1.62659e-06
Acidithiobacillia	0.0985777	0.355793	0.135427	0.0015602	0.36849	0.000304604	0.283338	0.316552	0.125745	0.540792	0.127565	0.16732	0.398621	0.168664	0.00440754	0.684941	0.259059	0.00483944	0.0970794	0.033744	0.0708564	0.140469	6.76151e-05	0.231686	0.000110988	0.0051737	0.603719	0.077382	0.130519	0.00134244	0.152631	0.00104947	0.00599196	0.101319	0.0812044	0.0680984	0.248921	0.00436167	0.0580997	0.00121012	0.00949935	0.0037019	0.0674223	0.0822481	0.0143062	0.873838	0.0022395	0.00368215	0.0503637
Methanococci	1.17604e-09	1.51991e-09	0.11693	0.743278	0.059307	1.65515e-12	0.462105	0.007302	5.75726e-10	0.00235704	0.000156407	5.25164e-05	0.0111219	2.46173e-12	6.25831e-10	0.00584341	3.19394e-06	0.600791	0.825787	0.000793832	0.000122977	2.49726e-11	1.30936e-08	2.24144e-05	8.17371e-05	4.24296e-21	0.0273536	1.29573e-07	2.68578e-08	2.75176e-09	0.00431623	2.98502e-07	1.39091e-13	7.05793e-06	1.02543e-16	1.28579e-20	1.04438e-05	0.221199	9.04714e-16	6.7997e-10	1.08326e-14	1.3959e-14	2.51105e-20	0.000147078	2.89345e-05	0.0776324	0.271332	0.000692595	6.37781e-05
Caldisericia	3.37948e-10	1.49045e-09	0.0565205	0.569004	0.00737349	3.77151e-09	0.0935545	0.00494024	2.37433e-13	0.00234372	9.90854e-07	4.77718e-09	0.0017562	6.73274e-15	5.19462e-11	5.91344e-05	6.63925e-12	0.769807	0.300316	3.88014e-05	2.50481e-06	4.86931e-14	8.64324e-06	1.29573e-07	0.00314778	2.11169e-16	0.000336524	3.678e-08	1.70478e-15	4.36408e-09	0.000862888	1.76172e-07	2.97115e-17	7.06377e-09	1.16595e-20	5.21917e-21	2.03191e-09	0.451024	3.02572e-20	3.52919e-10	1.13269e-23	1.40525e-09	6.36771e-18	1.55292e-06	8.42115e-08	0.00450051	0.438419	0.00360405	1.66462e-06
Kiritimatiellae	0.000113657	0.000579363	0.445958	0.662484	0.355793	1.68394e-18	0.209469	0.0383597	2.45713e-05	0.0678724	5.96348e-05	0.000955152	0.000229471	0.000117306	0.00124017	0.182049	0.000438766	0.00146963	0.0277899	9.84134e-06	1.35938e-05	4.55737e-06	8.742e-15	0.000575506	6.87568e-14	2.43137e-10	0.0275711	1.0777e-06	3.39901e-05	2.29246e-13	0.00620539	3.06746e-11	7.57556e-09	0.00022611	1.9319e-05	2.9069e-07	7.65486e-05	1.0652e-05	4.36763e-06	1.3242e-11	2.16337e-07	3.95814e-12	7.21576e-07	8.86683e-05	8.64324e-06	0.053278	2.97265e-05	5.28717e-12	2.5613e-06
Erysipelotrichia	8.568e-07	1.09714e-05	0.805219	0.729595	0.106655	1.85415e-13	0.579514	0.00144337	3.2544e-09	0.000409476	1.99953e-06	4.35842e-07	2.91963e-05	2.44051e-08	4.85614e-06	0.00578488	2.011e-08	0.011173	0.4138	1.55502e-07	1.96645e-07	1.62542e-08	9.62399e-10	9.10487e-07	1.99353e-07	3.03572e-12	0.000595023	3.07808e-09	2.23545e-09	1.79166e-14	0.000329443	6.38976e-10	1.60547e-16	1.10612e-08	5.39405e-08	2.65644e-10	1.22424e-08	0.00337833	2.65644e-10	1.9747e-11	1.60468e-12	2.19329e-09	6.12938e-10	5.47607e-08	2.65644e-10	0.0016073	0.00469157	2.95784e-06	4.69176e-09
Zetaproteobacteria	0.000670252	0.00733767	0.158132	0.741168	0.45868	2.86011e-12	0.129036	0.0947184	0.000846496	0.231686	0.00115907	0.00977005	0.0037019	0.00118071	0.00148736	0.441761	0.00494024	0.000931303	0.0338729	0.000197796	0.000236326	0.000460367	1.5913e-17	0.00272748	5.87292e-11	3.93069e-07	0.0660858	0.000116384	0.000835722	3.5102e-08	0.00941055	4.03608e-08	2.95784e-06	0.002411	0.000302431	3.98347e-05	0.00145208	7.22549e-05	0.000196321	5.81701e-09	1.58467e-05	1.27324e-09	1.39926e-05	0.000122015	0.000126894	0.23848	0.000291774	1.22437e-07	3.45987e-05
Chrysiogenetes	7.03948e-07	5.76559e-05	0.856304	0.910181	0.291095	2.87689e-19	0.610573	0.0559372	1.48232e-06	0.0452443	0.000315679	0.000688074	0.0150145	2.34214e-06	5.2273e-06	0.161154	0.000315679	0.0383597	0.187802	0.000285542	0.000124922	1.24186e-07	1.60547e-16	0.000674668	1.42349e-08	9.03087e-12	0.0737013	2.89338e-06	7.97375e-06	4.82349e-11	0.00575581	1.88162e-09	1.81659e-10	0.000203798	5.23341e-08	1.01587e-08	0.000346178	0.0051473	2.02095e-07	1.5557e-11	1.15285e-09	5.42222e-17	1.35395e-08	0.00054914	4.34618e-05	0.149316	0.0108196	1.33411e-06	3.45987e-05
Coprothermobacteria	3.03069e-10	1.8457e-09	0.0257676	0.297002	0.0205883	1.28758e-08	0.0219062	0.00121012	6.56876e-13	0.000189092	3.78052e-07	4.10321e-10	0.00022611	1.10237e-15	9.06089e-11	1.98679e-05	5.03992e-13	0.671637	0.404176	1.22186e-05	7.58055e-07	1.33085e-12	2.5719e-05	3.10585e-07	0.00394621	5.4674e-14	6.53977e-05	2.72881e-08	2.18084e-17	3.31523e-09	0.00164588	3.02481e-07	7.78208e-18	6.01813e-11	3.43657e-18	2.51105e-20	4.0162e-10	0.397043	4.85473e-18	3.70293e-09	3.55035e-23	7.06377e-09	3.07594e-16	1.91046e-06	1.39995e-08	0.00034863	0.379915	0.00313063	1.86149e-07
Hydrogenophilalia	0.555755	0.970006	0.380684	0.000679111	0.679812	0.282058	0.811701	0.627354	0.166429	0.643319	0.346263	0.436753	0.986667	0.37532	0.014689	0.129776	0.295025	0.122872	0.962235	0.508748	0.417036	0.175496	0.276346	0.1272	0.17922	0.242505	0.17922	0.997778	0.227784	0.086527	0.0158894	0.0331052	0.254852	0.370759	0.136964	0.513266	0.299652	0.3104	0.134663	0.165985	0.0935545	0.2501	0.344087	0.115905	0.218495	0.616474	0.246575	0.701443	0.513266
Verrucomicrobiae	0.00297989	0.0055558	0.203256	0.996667	0.250691	1.45009e-07	0.182999	0.00564077	0.000819789	0.106976	3.68073e-05	0.00215165	7.12712e-07	0.00378183	0.0125727	0.161589	0.000998192	2.5613e-06	0.0174676	3.29749e-08	1.43131e-06	0.000374014	4.65504e-06	0.00211494	8.18113e-10	1.0777e-06	0.012182	9.08733e-06	0.00110307	1.77693e-11	0.0342622	6.13505e-09	4.85614e-06	0.00061922	0.00213935	0.000131948	4.65762e-05	1.05112e-08	0.000409476	8.46418e-07	7.78171e-05	2.61915e-05	0.000179372	6.06471e-05	1.17148e-06	0.00835892	8.85543e-09	1.87525e-15	1.36581e-06
Spartobacteria	0.0014261	0.00205497	0.393111	0.925657	0.245991	8.21905e-06	0.65237	0.00034863	0.000374014	0.053278	4.63408e-08	0.000151678	2.83066e-07	0.000183482	0.0055558	0.0647704	1.7754e-05	2.52542e-05	0.0862547	2.13632e-11	2.32562e-10	0.000208405	0.000231167	0.00394621	3.71871e-06	4.85614e-06	0.012182	6.63702e-06	4.65762e-05	1.37787e-09	0.106017	1.31416e-07	4.55737e-06	6.3693e-06	0.000925424	4.05374e-05	2.50985e-07	9.67251e-07	8.7241e-05	6.70554e-06	2.86748e-05	0.00048621	9.69016e-05	9.08487e-05	1.33283e-07	0.000283491	9.44166e-07	1.5557e-11	2.10533e-07
Lentisphaeria	0.000955152	0.00186208	0.307016	0.655398	0.100094	6.16668e-11	0.331202	0.0217265	1.6151e-05	0.0433179	6.70544e-05	0.000692595	2.89338e-06	0.000652841	0.00376171	0.096485	0.000315679	0.00018487	0.0359915	4.30271e-07	1.05475e-05	1.00386e-05	6.95563e-08	0.00046671	6.79578e-11	2.96551e-09	0.00605229	1.7232e-06	0.000102494	2.80339e-14	0.0064894	2.27436e-10	1.47167e-08	0.000238068	0.000125905	3.44719e-06	3.49067e-05	1.30308e-06	1.17509e-05	2.40171e-08	9.78987e-07	8.42115e-08	7.81395e-06	4.86239e-05	8.88652e-07	0.0144965	6.37327e-07	1.99049e-12	1.7232e-06
Endomicrobia	1.18363e-08	1.20377e-08	0.222833	0.759163	0.0701588	1.47463e-11	0.539863	0.00221408	3.13584e-09	0.00216401	2.06219e-05	3.71331e-05	0.00280427	5.59225e-11	2.83783e-10	0.0089771	1.91046e-06	0.31793	0.732746	4.77952e-05	6.11147e-06	2.59842e-10	2.37834e-07	6.93225e-05	9.15862e-05	1.56531e-18	0.0135659	3.06509e-07	2.64338e-08	1.35099e-09	0.00623641	2.75626e-07	2.45893e-13	9.55645e-07	1.34002e-15	5.42222e-17	5.01215e-06	0.0751568	1.96636e-15	3.29749e-08	7.78851e-16	6.01813e-11	1.79248e-16	0.000315679	5.98617e-06	0.0316125	0.0794028	0.000202282	1.86086e-05
Elusimicrobia	3.19567e-08	1.22437e-07	0.496202	0.854117	0.0534646	1.24706e-13	0.599817	0.000556561	2.96551e-09	0.00124017	1.54e-05	3.81261e-05	0.00165565	2.03191e-09	5.13349e-09	0.00629885	2.61286e-07	0.153049	0.542652	3.55301e-05	4.60597e-06	9.72811e-11	1.35395e-08	3.10585e-07	6.04853e-06	9.68946e-20	0.0040307	2.9074e-08	9.32479e-09	1.46178e-12	0.000338915	9.16583e-09	2.58665e-14	2.68368e-07	2.54634e-13	7.67596e-15	1.12412e-07	0.046902	3.16062e-14	3.31099e-11	3.13643e-15	6.82932e-12	1.04947e-15	3.37302e-06	2.19294e-07	0.0228233	0.045572	7.91044e-05	4.65504e-06
Fibrobacteria	2.66719e-05	0.000194856	0.670618	0.889229	0.24951	1.08106e-18	0.304996	0.023484	4.60597e-06	0.0302931	7.91044e-05	0.000602994	0.000118235	6.93225e-05	0.000209962	0.0938444	0.000180733	0.00082507	0.0527216	6.7747e-06	1.63052e-05	7.03948e-07	1.49529e-13	0.000149362	7.98931e-13	1.25448e-11	0.00995414	3.40553e-07	2.30426e-05	5.74791e-16	0.00196212	5.03992e-13	8.18113e-10	0.000102494	2.53291e-06	7.82666e-08	4.23435e-05	1.96834e-05	1.06488e-06	3.75737e-11	2.1457e-08	3.51985e-12	1.04643e-07	1.75874e-05	4.46158e-06	0.0525371	2.45713e-05	1.14672e-10	1.15764e-06
Candidatus Babeliae	0.000381945	0.0001934	0.551058	0.448487	0.0346551	1.69016e-07	0.87933	0.00138372	9.9395e-06	0.0174676	1.17509e-05	1.80914e-05	7.03948e-07	8.64324e-06	0.000885181	0.0109195	1.70346e-06	0.00256498	0.278241	3.0007e-08	6.61598e-07	2.52542e-05	4.34618e-05	4.08929e-05	2.18017e-05	2.9074e-08	0.00184047	5.47607e-08	1.48232e-06	1.69701e-10	0.016378	2.04872e-07	8.70391e-09	4.47185e-07	5.62109e-05	9.44166e-07	1.47167e-08	0.000426833	5.01673e-07	1.97691e-06	3.54194e-07	3.49067e-05	3.44719e-06	1.00285e-06	4.96919e-10	0.00146963	0.000209962	9.05713e-08	9.21589e-07
[truncated: 31 more columns]

## Sheet: Cluster B Spearman's Rho Value
	Aquificae	Thermoprotei	Alphaproteobacteria	Betaproteobacteria	Gammaproteobacteria	Deltaproteobacteria	Deinococci	Actinobacteria	Clostridia	Bacilli	Acidobacteriia	Blastocatellia	Planctomycetia	Nitrososphaeria	Nitrospira	Chloroflexia	Thermomicrobia	Cytophagia	Flavobacteriia	Gemmatimonadetes	Vicinamibacteria	Thermotogae	Epsilonproteobacteria	Anaerolineae	Bacteroidia	Methanomicrobia	Caldilineae	Halobacteria	Limnochordia	Spirochaetia	Ignavibacteria	Chlorobia	Negativicutes	Rubrobacteria	Thermodesulfobacteria	Thermococci	Ktedonobacteria	Sphingobacteriia	Dehalococcoidia	Calditrichae	Synergistia	Deferribacteres	Archaeoglobi	Ardenticatenia	Nitriliruptoria	Fimbriimonadia	Chitinophagia	Opitutae	Gloeobacteria
Aquificae	1	-0.9	0.4	-0.2	0.9	0.7	0.7	0.4	0.2	0.7	0.5	-0.1	0.4	-0.9	0.3	0.3	0.7	0.9	0.5	0.3	0.2	0.3	0.6	0.1	0.8	-0.7	0.5	0.2	-0.6	0.3	0	0.5	0.8	0.3	0.4	-0.9	0.4	0.6	-0.6	0.2	0.7	-0.1	0	0.4	-0.6	0.5	0.1	0.7	0.7
Thermoprotei	-0.9	1	-0.7	0.1	-1	-0.9	-0.9	-0.7	-0.1	-0.4	-0.7	-0.3	-0.7	0.7	-0.1	-0.6	-0.6	-1	-0.7	-0.6	-0.1	-0.6	-0.8	-0.3	-0.9	0.6	-0.7	-0.6	0.3	-0.1	-0.1	-0.7	-0.9	-0.6	-0.7	0.7	-0.7	-0.8	0.2	-0.6	-0.9	0	-0.1	-0.7	0.8	-0.8	-0.5	-0.9	-0.9
Alphaproteobacteria	0.4	-0.7	1	-0.4	0.7	0.9	0.9	1	0.4	0.1	0.7	0.7	1	-0.3	0.1	0.9	0.5	0.7	0.7	0.6	0.4	0.9	0.5	0.7	0.6	0.1	0.7	0.9	0.3	0.1	0.6	0.7	0.6	0.6	1	0	1	0.5	0.3	0.9	0.9	-0.3	0.6	1	-0.5	0.8	0.8	0.9	0.9
Betaproteobacteria	-0.2	0.1	-0.4	1	-0.1	-0.3	-0.3	-0.4	-1	-0.7	-0.1	0.1	-0.4	0.5	-0.7	-0.3	-0.7	-0.1	-0.1	0.3	-1	-0.3	0.4	-0.5	0	-0.5	-0.1	0	0	-0.7	-0.8	-0.1	0	0.3	-0.4	-0.1	-0.4	0.4	0.4	0	-0.3	0.9	-0.8	-0.4	-0.4	0.1	0.1	-0.3	-0.3
Gammaproteobacteria	0.9	-1	0.7	-0.1	1	0.9	0.9	0.7	0.1	0.4	0.7	0.3	0.7	-0.7	0.1	0.6	0.6	1	0.7	0.6	0.1	0.6	0.8	0.3	0.9	-0.6	0.7	0.6	-0.3	0.1	0.1	0.7	0.9	0.6	0.7	-0.7	0.7	0.8	-0.2	0.6	0.9	0	0.1	0.7	-0.8	0.8	0.5	0.9	0.9
Deltaproteobacteria	0.7	-0.9	0.9	-0.3	0.9	1	1	0.9	0.3	0.3	0.6	0.6	0.9	-0.6	0	0.7	0.7	0.9	0.6	0.5	0.3	0.7	0.6	0.4	0.7	-0.3	0.6	0.8	0.1	0	0.3	0.6	0.7	0.5	0.9	-0.4	0.9	0.6	0	0.8	1	-0.1	0.3	0.9	-0.6	0.9	0.6	1	1
Deinococci	0.7	-0.9	0.9	-0.3	0.9	1	1	0.9	0.3	0.3	0.6	0.6	0.9	-0.6	0	0.7	0.7	0.9	0.6	0.5	0.3	0.7	0.6	0.4	0.7	-0.3	0.6	0.8	0.1	0	0.3	0.6	0.7	0.5	0.9	-0.4	0.9	0.6	0	0.8	1	-0.1	0.3	0.9	-0.6	0.9	0.6	1	1
Actinobacteria	0.4	-0.7	1	-0.4	0.7	0.9	0.9	1	0.4	0.1	0.7	0.7	1	-0.3	0.1	0.9	0.5	0.7	0.7	0.6	0.4	0.9	0.5	0.7	0.6	0.1	0.7	0.9	0.3	0.1	0.6	0.7	0.6	0.6	1	0	1	0.5	0.3	0.9	0.9	-0.3	0.6	1	-0.5	0.8	0.8	0.9	0.9
Clostridia	0.2	-0.1	0.4	-1	0.1	0.3	0.3	0.4	1	0.7	0.1	-0.1	0.4	-0.5	0.7	0.3	0.7	0.1	0.1	-0.3	1	0.3	-0.4	0.5	0	0.5	0.1	0	0	0.7	0.8	0.1	0	-0.3	0.4	0.1	0.4	-0.4	-0.4	0	0.3	-0.9	0.8	0.4	0.4	-0.1	-0.1	0.3	0.3
Bacilli	0.7	-0.4	0.1	-0.7	0.4	0.3	0.3	0.1	0.7	1	0.1	-0.5	0.1	-0.9	0.7	0	0.8	0.4	0.1	-0.3	0.7	0	-0.1	0.1	0.3	-0.2	0.1	-0.3	-0.6	0.7	0.3	0.1	0.3	-0.3	0.1	-0.6	0.1	-0.1	-0.9	-0.3	0.3	-0.6	0.3	0.1	0.1	-0.1	-0.4	0.3	0.3
Acidobacteriia	0.5	-0.7	0.7	-0.1	0.7	0.6	0.6	0.7	0.1	0.1	1	0.2	0.7	-0.2	0.4	0.9	0.1	0.7	1	0.9	0.1	0.9	0.8	0.8	0.9	-0.1	1	0.6	-0.3	0.4	0.5	1	0.9	0.9	0.7	-0.2	0.7	0.8	0.2	0.6	0.6	-0.3	0.5	0.7	-0.8	0.5	0.8	0.6	0.6
Blastocatellia	-0.1	-0.3	0.7	0.1	0.3	0.6	0.6	0.7	-0.1	-0.5	0.2	1	0.7	0.2	-0.6	0.5	0.1	0.3	0.2	0.4	-0.1	0.5	0.3	0.2	0.1	0.1	0.2	0.9	0.8	-0.6	0.1	0.2	0.1	0.4	0.7	0.3	0.7	0.3	0.7	0.9	0.6	0.3	0.1	0.7	-0.3	0.8	0.7	0.6	0.6
Planctomycetia	0.4	-0.7	1	-0.4	0.7	0.9	0.9	1	0.4	0.1	0.7	0.7	1	-0.3	0.1	0.9	0.5	0.7	0.7	0.6	0.4	0.9	0.5	0.7	0.6	0.1	0.7	0.9	0.3	0.1	0.6	0.7	0.6	0.6	1	0	1	0.5	0.3	0.9	0.9	-0.3	0.6	1	-0.5	0.8	0.8	0.9	0.9
Nitrososphaeria	-0.9	0.7	-0.3	0.5	-0.7	-0.6	-0.6	-0.3	-0.5	-0.9	-0.2	0.2	-0.3	1	-0.4	-0.1	-0.9	-0.7	-0.2	0.1	-0.5	-0.1	-0.2	0	-0.5	0.5	-0.2	0	0.5	-0.4	-0.1	-0.2	-0.5	0.1	-0.3	0.8	-0.3	-0.2	0.8	0	-0.6	0.3	-0.1	-0.3	0.2	-0.3	0.2	-0.6	-0.6
Nitrospira	0.3	-0.1	0.1	-0.7	0.1	0	0	0.1	0.7	0.7	0.4	-0.6	0.1	-0.4	1	0.3	0.3	0.1	0.4	0	0.7	0.3	-0.1	0.6	0.3	0.3	0.4	-0.3	-0.6	1	0.7	0.4	0.3	0	0.1	-0.1	0.1	-0.1	-0.5	-0.3	0	-0.9	0.7	0.1	0.1	-0.4	-0.1	0	0
Chloroflexia	0.3	-0.6	0.9	-0.3	0.6	0.7	0.7	0.9	0.3	0	0.9	0.5	0.9	-0.1	0.3	1	0.2	0.6	0.9	0.8	0.3	1	0.6	0.9	0.7	0.2	0.9	0.8	0.1	0.3	0.7	0.9	0.7	0.8	0.9	0.1	0.9	0.6	0.4	0.8	0.7	-0.4	0.7	0.9	-0.6	0.6	0.9	0.7	0.7
Thermomicrobia	0.7	-0.6	0.5	-0.7	0.6	0.7	0.7	0.5	0.7	0.8	0.1	0.1	0.5	-0.9	0.3	0.2	1	0.6	0.1	-0.2	0.7	0.2	0	0.1	0.3	-0.2	0.1	0.2	-0.1	0.3	0.3	0.1	0.3	-0.2	0.5	-0.5	0.5	0	-0.6	0.2	0.7	-0.4	0.3	0.5	0	0.4	-0.1	0.7	0.7
Cytophagia	0.9	-1	0.7	-0.1	1	0.9	0.9	0.7	0.1	0.4	0.7	0.3	0.7	-0.7	0.1	0.6	0.6	1	0.7	0.6	0.1	0.6	0.8	0.3	0.9	-0.6	0.7	0.6	-0.3	0.1	0.1	0.7	0.9	0.6	0.7	-0.7	0.7	0.8	-0.2	0.6	0.9	0	0.1	0.7	-0.8	0.8	0.5	0.9	0.9
Flavobacteriia	0.5	-0.7	0.7	-0.1	0.7	0.6	0.6	0.7	0.1	0.1	1	0.2	0.7	-0.2	0.4	0.9	0.1	0.7	1	0.9	0.1	0.9	0.8	0.8	0.9	-0.1	1	0.6	-0.3	0.4	0.5	1	0.9	0.9	0.7	-0.2	0.7	0.8	0.2	0.6	0.6	-0.3	0.5	0.7	-0.8	0.5	0.8	0.6	0.6
Gemmatimonadetes	0.3	-0.6	0.6	0.3	0.6	0.5	0.5	0.6	-0.3	-0.3	0.9	0.4	0.6	0.1	0	0.8	-0.2	0.6	0.9	1	-0.3	0.8	0.9	0.6	0.8	-0.2	0.9	0.7	-0.1	0	0.2	0.9	0.8	1	0.6	-0.1	0.6	0.9	0.5	0.7	0.5	0.1	0.2	0.6	-0.9	0.6	0.9	0.5	0.5
Vicinamibacteria	0.2	-0.1	0.4	-1	0.1	0.3	0.3	0.4	1	0.7	0.1	-0.1	0.4	-0.5	0.7	0.3	0.7	0.1	0.1	-0.3	1	0.3	-0.4	0.5	0	0.5	0.1	0	0	0.7	0.8	0.1	0	-0.3	0.4	0.1	0.4	-0.4	-0.4	0	0.3	-0.9	0.8	0.4	0.4	-0.1	-0.1	0.3	0.3
Thermotogae	0.3	-0.6	0.9	-0.3	0.6	0.7	0.7	0.9	0.3	0	0.9	0.5	0.9	-0.1	0.3	1	0.2	0.6	0.9	0.8	0.3	1	0.6	0.9	0.7	0.2	0.9	0.8	0.1	0.3	0.7	0.9	0.7	0.8	0.9	0.1	0.9	0.6	0.4	0.8	0.7	-0.4	0.7	0.9	-0.6	0.6	0.9	0.7	0.7
Epsilonproteobacteria	0.6	-0.8	0.5	0.4	0.8	0.6	0.6	0.5	-0.4	-0.1	0.8	0.3	0.5	-0.2	-0.1	0.6	0	0.8	0.8	0.9	-0.4	0.6	1	0.3	0.9	-0.6	0.8	0.6	-0.3	-0.1	-0.1	0.8	0.9	0.9	0.5	-0.5	0.5	1	0.2	0.6	0.6	0.3	-0.1	0.5	-1	0.7	0.7	0.6	0.6
Anaerolineae	0.1	-0.3	0.7	-0.5	0.3	0.4	0.4	0.7	0.5	0.1	0.8	0.2	0.7	0	0.6	0.9	0.1	0.3	0.8	0.6	0.5	0.9	0.3	1	0.5	0.5	0.8	0.5	0	0.6	0.9	0.8	0.5	0.6	0.7	0.3	0.7	0.3	0.3	0.5	0.4	-0.7	0.9	0.7	-0.3	0.2	0.7	0.4	0.4
Bacteroidia	0.8	-0.9	0.6	0	0.9	0.7	0.7	0.6	0	0.3	0.9	0.1	0.6	-0.5	0.3	0.7	0.3	0.9	0.9	0.8	0	0.7	0.9	0.5	1	-0.5	0.9	0.5	-0.5	0.3	0.2	0.9	1	0.8	0.6	-0.6	0.6	0.9	-0.1	0.5	0.7	-0.1	0.2	0.6	-0.9	0.6	0.6	0.7	0.7
Methanomicrobia	-0.7	0.6	0.1	-0.5	-0.6	-0.3	-0.3	0.1	0.5	-0.2	-0.1	0.1	0.1	0.5	0.3	0.2	-0.2	-0.6	-0.1	-0.2	0.5	0.2	-0.6	0.5	-0.5	1	-0.1	0	0.5	0.3	0.7	-0.1	-0.5	-0.2	0.1	0.9	0.1	-0.6	0.4	0	-0.3	-0.6	0.7	0.1	0.6	-0.4	0.1	-0.3	-0.3
Caldilineae	0.5	-0.7	0.7	-0.1	0.7	0.6	0.6	0.7	0.1	0.1	1	0.2	0.7	-0.2	0.4	0.9	0.1	0.7	1	0.9	0.1	0.9	0.8	0.8	0.9	-0.1	1	0.6	-0.3	0.4	0.5	1	0.9	0.9	0.7	-0.2	0.7	0.8	0.2	0.6	0.6	-0.3	0.5	0.7	-0.8	0.5	0.8	0.6	0.6
Halobacteria	0.2	-0.6	0.9	0	0.6	0.8	0.8	0.9	0	-0.3	0.6	0.9	0.9	0	-0.3	0.8	0.2	0.6	0.6	0.7	0	0.8	0.6	0.5	0.5	0	0.6	1	0.5	-0.3	0.3	0.6	0.5	0.7	0.9	0.1	0.9	0.6	0.6	1	0.8	0.1	0.3	0.9	-0.6	0.9	0.9	0.8	0.8
Limnochordia	-0.6	0.3	0.3	0	-0.3	0.1	0.1	0.3	0	-0.6	-0.3	0.8	0.3	0.5	-0.6	0.1	-0.1	-0.3	-0.3	-0.1	0	0.1	-0.3	0	-0.5	0.5	-0.3	0.5	1	-0.6	0.1	-0.3	-0.5	-0.1	0.3	0.7	0.3	-0.3	0.7	0.5	0.1	0.2	0.1	0.3	0.3	0.3	0.3	0.1	0.1
Spirochaetia	0.3	-0.1	0.1	-0.7	0.1	0	0	0.1	0.7	0.7	0.4	-0.6	0.1	-0.4	1	0.3	0.3	0.1	0.4	0	0.7	0.3	-0.1	0.6	0.3	0.3	0.4	-0.3	-0.6	1	0.7	0.4	0.3	0	0.1	-0.1	0.1	-0.1	-0.5	-0.3	0	-0.9	0.7	0.1	0.1	-0.4	-0.1	0	0
Ignavibacteria	0	-0.1	0.6	-0.8	0.1	0.3	0.3	0.6	0.8	0.3	0.5	0.1	0.6	-0.1	0.7	0.7	0.3	0.1	0.5	0.2	0.8	0.7	-0.1	0.9	0.2	0.7	0.5	0.3	0.1	0.7	1	0.5	0.2	0.2	0.6	0.4	0.6	-0.1	0.1	0.3	0.3	-0.9	1	0.6	0.1	0	0.4	0.3	0.3
Chlorobia	0.5	-0.7	0.7	-0.1	0.7	0.6	0.6	0.7	0.1	0.1	1	0.2	0.7	-0.2	0.4	0.9	0.1	0.7	1	0.9	0.1	0.9	0.8	0.8	0.9	-0.1	1	0.6	-0.3	0.4	0.5	1	0.9	0.9	0.7	-0.2	0.7	0.8	0.2	0.6	0.6	-0.3	0.5	0.7	-0.8	0.5	0.8	0.6	0.6
Negativicutes	0.8	-0.9	0.6	0	0.9	0.7	0.7	0.6	0	0.3	0.9	0.1	0.6	-0.5	0.3	0.7	0.3	0.9	0.9	0.8	0	0.7	0.9	0.5	1	-0.5	0.9	0.5	-0.5	0.3	0.2	0.9	1	0.8	0.6	-0.6	0.6	0.9	-0.1	0.5	0.7	-0.1	0.2	0.6	-0.9	0.6	0.6	0.7	0.7
Rubrobacteria	0.3	-0.6	0.6	0.3	0.6	0.5	0.5	0.6	-0.3	-0.3	0.9	0.4	0.6	0.1	0	0.8	-0.2	0.6	0.9	1	-0.3	0.8	0.9	0.6	0.8	-0.2	0.9	0.7	-0.1	0	0.2	0.9	0.8	1	0.6	-0.1	0.6	0.9	0.5	0.7	0.5	0.1	0.2	0.6	-0.9	0.6	0.9	0.5	0.5
Thermodesulfobacteria	0.4	-0.7	1	-0.4	0.7	0.9	0.9	1	0.4	0.1	0.7	0.7	1	-0.3	0.1	0.9	0.5	0.7	0.7	0.6	0.4	0.9	0.5	0.7	0.6	0.1	0.7	0.9	0.3	0.1	0.6	0.7	0.6	0.6	1	0	1	0.5	0.3	0.9	0.9	-0.3	0.6	1	-0.5	0.8	0.8	0.9	0.9
Thermococci	-0.9	0.7	0	-0.1	-0.7	-0.4	-0.4	0	0.1	-0.6	-0.2	0.3	0	0.8	-0.1	0.1	-0.5	-0.7	-0.2	-0.1	0.1	0.1	-0.5	0.3	-0.6	0.9	-0.2	0.1	0.7	-0.1	0.4	-0.2	-0.6	-0.1	0	1	0	-0.5	0.7	0.1	-0.4	-0.2	0.4	0	0.5	-0.3	0.2	-0.4	-0.4
Ktedonobacteria	0.4	-0.7	1	-0.4	0.7	0.9	0.9	1	0.4	0.1	0.7	0.7	1	-0.3	0.1	0.9	0.5	0.7	0.7	0.6	0.4	0.9	0.5	0.7	0.6	0.1	0.7	0.9	0.3	0.1	0.6	0.7	0.6	0.6	1	0	1	0.5	0.3	0.9	0.9	-0.3	0.6	1	-0.5	0.8	0.8	0.9	0.9
Sphingobacteriia	0.6	-0.8	0.5	0.4	0.8	0.6	0.6	0.5	-0.4	-0.1	0.8	0.3	0.5	-0.2	-0.1	0.6	0	0.8	0.8	0.9	-0.4	0.6	1	0.3	0.9	-0.6	0.8	0.6	-0.3	-0.1	-0.1	0.8	0.9	0.9	0.5	-0.5	0.5	1	0.2	0.6	0.6	0.3	-0.1	0.5	-1	0.7	0.7	0.6	0.6
Dehalococcoidia	-0.6	0.2	0.3	0.4	-0.2	0	0	0.3	-0.4	-0.9	0.2	0.7	0.3	0.8	-0.5	0.4	-0.6	-0.2	0.2	0.5	-0.4	0.4	0.2	0.3	-0.1	0.4	0.2	0.6	0.7	-0.5	0.1	0.2	-0.1	0.5	0.3	0.7	0.3	0.2	1	0.6	0	0.3	0.1	0.3	-0.2	0.3	0.7	0	0
Calditrichae	0.2	-0.6	0.9	0	0.6	0.8	0.8	0.9	0	-0.3	0.6	0.9	0.9	0	-0.3	0.8	0.2	0.6	0.6	0.7	0	0.8	0.6	0.5	0.5	0	0.6	1	0.5	-0.3	0.3	0.6	0.5	0.7	0.9	0.1	0.9	0.6	0.6	1	0.8	0.1	0.3	0.9	-0.6	0.9	0.9	0.8	0.8
Synergistia	0.7	-0.9	0.9	-0.3	0.9	1	1	0.9	0.3	0.3	0.6	0.6	0.9	-0.6	0	0.7	0.7	0.9	0.6	0.5	0.3	0.7	0.6	0.4	0.7	-0.3	0.6	0.8	0.1	0	0.3	0.6	0.7	0.5	0.9	-0.4	0.9	0.6	0	0.8	1	-0.1	0.3	0.9	-0.6	0.9	0.6	1	1
Deferribacteres	-0.1	0	-0.3	0.9	0	-0.1	-0.1	-0.3	-0.9	-0.6	-0.3	0.3	-0.3	0.3	-0.9	-0.4	-0.4	0	-0.3	0.1	-0.9	-0.4	0.3	-0.7	-0.1	-0.6	-0.3	0.1	0.2	-0.9	-0.9	-0.3	-0.1	0.1	-0.3	-0.2	-0.3	0.3	0.3	0.1	-0.1	1	-0.9	-0.3	-0.3	0.3	0	-0.1	-0.1
Archaeoglobi	0	-0.1	0.6	-0.8	0.1	0.3	0.3	0.6	0.8	0.3	0.5	0.1	0.6	-0.1	0.7	0.7	0.3	0.1	0.5	0.2	0.8	0.7	-0.1	0.9	0.2	0.7	0.5	0.3	0.1	0.7	1	0.5	0.2	0.2	0.6	0.4	0.6	-0.1	0.1	0.3	0.3	-0.9	1	0.6	0.1	0	0.4	0.3	0.3
Ardenticatenia	0.4	-0.7	1	-0.4	0.7	0.9	0.9	1	0.4	0.1	0.7	0.7	1	-0.3	0.1	0.9	0.5	0.7	0.7	0.6	0.4	0.9	0.5	0.7	0.6	0.1	0.7	0.9	0.3	0.1	0.6	0.7	0.6	0.6	1	0	1	0.5	0.3	0.9	0.9	-0.3	0.6	1	-0.5	0.8	0.8	0.9	0.9
Nitriliruptoria	-0.6	0.8	-0.5	-0.4	-0.8	-0.6	-0.6	-0.5	0.4	0.1	-0.8	-0.3	-0.5	0.2	0.1	-0.6	0	-0.8	-0.8	-0.9	0.4	-0.6	-1	-0.3	-0.9	0.6	-0.8	-0.6	0.3	0.1	0.1	-0.8	-0.9	-0.9	-0.5	0.5	-0.5	-1	-0.2	-0.6	-0.6	-0.3	0.1	-0.5	1	-0.7	-0.7	-0.6	-0.6
Fimbriimonadia	0.5	-0.8	0.8	0.1	0.8	0.9	0.9	0.8	-0.1	-0.1	0.5	0.8	0.8	-0.3	-0.4	0.6	0.4	0.8	0.5	0.6	-0.1	0.6	0.7	0.2	0.6	-0.4	0.5	0.9	0.3	-0.4	0	0.5	0.6	0.6	0.8	-0.3	0.8	0.7	0.3	0.9	0.9	0.3	0	0.8	-0.7	1	0.7	0.9	0.9
Chitinophagia	0.1	-0.5	0.8	0.1	0.5	0.6	0.6	0.8	-0.1	-0.4	0.8	0.7	0.8	0.2	-0.1	0.9	-0.1	0.5	0.8	0.9	-0.1	0.9	0.7	0.7	0.6	0.1	0.8	0.9	0.3	-0.1	0.4	0.8	0.6	0.9	0.8	0.2	0.8	0.7	0.7	0.9	0.6	0	0.4	0.8	-0.7	0.7	1	0.6	0.6
Opitutae	0.7	-0.9	0.9	-0.3	0.9	1	1	0.9	0.3	0.3	0.6	0.6	0.9	-0.6	0	0.7	0.7	0.9	0.6	0.5	0.3	0.7	0.6	0.4	0.7	-0.3	0.6	0.8	0.1	0	0.3	0.6	0.7	0.5	0.9	-0.4	0.9	0.6	0	0.8	1	-0.1	0.3	0.9	-0.6	0.9	0.6	1	1
Gloeobacteria	0.7	-0.9	0.9	-0.3	0.9	1	1	0.9	0.3	0.3	0.6	0.6	0.9	-0.6	0	0.7	0.7	0.9	0.6	0.5	0.3	0.7	0.6	0.4	0.7	-0.3	0.6	0.8	0.1	0	0.3	0.6	0.7	0.5	0.9	-0.4	0.9	0.6	0	0.8	1	-0.1	0.3	0.9	-0.6	0.9	0.6	1	1
Coriobacteriia	0.3	-0.6	0.9	-0.3	0.6	0.7	0.7	0.9	0.3	0	0.9	0.5	0.9	-0.1	0.3	1	0.2	0.6	0.9	0.8	0.3	1	0.6	0.9	0.7	0.2	0.9	0.8	0.1	0.3	0.7	0.9	0.7	0.8	0.9	0.1	0.9	0.6	0.4	0.8	0.7	-0.4	0.7	0.9	-0.6	0.6	0.9	0.7	0.7
Candidatus Brocadiae	0.1	-0.5	0.8	0.1	0.5	0.6	0.6	0.8	-0.1	-0.4	0.8	0.7	0.8	0.2	-0.1	0.9	-0.1	0.5	0.8	0.9	-0.1	0.9	0.7	0.7	0.6	0.1	0.8	0.9	0.3	-0.1	0.4	0.8	0.6	0.9	0.8	0.2	0.8	0.7	0.7	0.9	0.6	0	0.4	0.8	-0.7	0.7	1	0.6	0.6
Dictyoglomia	0.5	-0.7	0.7	-0.1	0.7	0.6	0.6	0.7	0.1	0.1	1	0.2	0.7	-0.2	0.4	0.9	0.1	0.7	1	0.9	0.1	0.9	0.8	0.8	0.9	-0.1	1	0.6	-0.3	0.4	0.5	1	0.9	0.9	0.7	-0.2	0.7	0.8	0.2	0.6	0.6	-0.3	0.5	0.7	-0.8	0.5	0.8	0.6	0.6
Methanobacteria	0.1	-0.5	0.8	0.1	0.5	0.6	0.6	0.8	-0.1	-0.4	0.8	0.7	0.8	0.2	-0.1	0.9	-0.1	0.5	0.8	0.9	-0.1	0.9	0.7	0.7	0.6	0.1	0.8	0.9	0.3	-0.1	0.4	0.8	0.6	0.9	0.8	0.2	0.8	0.7	0.7	0.9	0.6	0	0.4	0.8	-0.7	0.7	1	0.6	0.6
Methylacidiphilae	0.1	-0.5	0.8	0.1	0.5	0.6	0.6	0.8	-0.1	-0.4	0.8	0.7	0.8	0.2	-0.1	0.9	-0.1	0.5	0.8	0.9	-0.1	0.9	0.7	0.7	0.6	0.1	0.8	0.9	0.3	-0.1	0.4	0.8	0.6	0.9	0.8	0.2	0.8	0.7	0.7	0.9	0.6	0	0.4	0.8	-0.7	0.7	1	0.6	0.6
Oligoflexia	0.3	-0.5	0.9	-0.7	0.5	0.8	0.8	0.9	0.7	0.3	0.4	0.6	0.9	-0.4	0.2	0.7	0.7	0.5	0.4	0.2	0.7	0.7	0.1	0.6	0.3	0.3	0.4	0.7	0.4	0.2	0.7	0.4	0.3	0.2	0.9	0.1	0.9	0.1	0.1	0.7	0.8	-0.5	0.7	0.9	-0.1	0.6	0.5	0.8	0.8
Thermoleophilia	0.5	-0.3	0.3	-0.9	0.3	0.4	0.4	0.3	0.9	0.9	0	-0.2	0.3	-0.8	0.6	0.1	0.9	0.3	0	-0.4	0.9	0.1	-0.3	0.2	0.1	0.1	0	-0.1	-0.2	0.6	0.5	0	0.1	-0.4	0.3	-0.3	0.3	-0.3	-0.7	-0.1	0.4	-0.7	0.5	0.3	0.3	0	-0.3	0.4	0.4
Tissierellia	-0.9	1	-0.7	0.1	-1	-0.9	-0.9	-0.7	-0.1	-0.4	-0.7	-0.3	-0.7	0.7	-0.1	-0.6	-0.6	-1	-0.7	-0.6	-0.1	-0.6	-0.8	-0.3	-0.9	0.6	-0.7	-0.6	0.3	-0.1	-0.1	-0.7	-0.9	-0.6	-0.7	0.7	-0.7	-0.8	0.2	-0.6	-0.9	0	-0.1	-0.7	0.8	-0.8	-0.5	-0.9	-0.9
Fusobacteriia	-0.3	0.4	0	-0.7	-0.4	-0.3	-0.3	0	0.7	0.3	0.1	-0.4	0	0.1	0.8	0.2	0	-0.4	0.1	-0.2	0.7	0.2	-0.5	0.6	-0.2	0.8	0.1	-0.3	-0.1	0.8	0.8	0.1	-0.2	-0.2	0	0.5	0	-0.5	-0.1	-0.3	-0.3	-0.9	0.8	0	0.5	-0.6	-0.1	-0.3	-0.3
Thermoplasmata	-0.9	0.8	-0.3	0.1	-0.8	-0.5	-0.5	-0.3	-0.1	-0.6	-0.7	0.3	-0.3	0.7	-0.5	-0.4	-0.4	-0.8	-0.7	-0.5	-0.1	-0.4	-0.7	-0.3	-0.9	0.6	-0.7	-0.1	0.8	-0.5	-0.1	-0.7	-0.9	-0.5	-0.3	0.8	-0.3	-0.7	0.5	-0.1	-0.5	0.2	-0.1	-0.3	0.7	-0.3	-0.2	-0.5	-0.5
Chlamydiia	0.3	-0.6	0.9	-0.3	0.6	0.7	0.7	0.9	0.3	0	0.9	0.5	0.9	-0.1	0.3	1	0.2	0.6	0.9	0.8	0.3	1	0.6	0.9	0.7	0.2	0.9	0.8	0.1	0.3	0.7	0.9	0.7	0.8	0.9	0.1	0.9	0.6	0.4	0.8	0.7	-0.4	0.7	0.9	-0.6	0.6	0.9	0.7	0.7
Saprospiria	0.2	-0.6	0.9	0	0.6	0.8	0.8	0.9	0	-0.3	0.6	0.9	0.9	0	-0.3	0.8	0.2	0.6	0.6	0.7	0	0.8	0.6	0.5	0.5	0	0.6	1	0.5	-0.3	0.3	0.6	0.5	0.7	0.9	0.1	0.9	0.6	0.6	1	0.8	0.1	0.3	0.9	-0.6	0.9	0.9	0.8	0.8
Phycisphaerae	0.4	-0.7	1	-0.4	0.7	0.9	0.9	1	0.4	0.1	0.7	0.7	1	-0.3	0.1	0.9	0.5	0.7	0.7	0.6	0.4	0.9	0.5	0.7	0.6	0.1	0.7	0.9	0.3	0.1	0.6	0.7	0.6	0.6	1	0	1	0.5	0.3	0.9	0.9	-0.3	0.6	1	-0.5	0.8	0.8	0.9	0.9
Acidimicrobiia	-0.3	0.1	-0.1	0.7	-0.1	0	0	-0.1	-0.7	-0.7	-0.4	0.6	-0.1	0.4	-1	-0.3	-0.3	-0.1	-0.4	0	-0.7	-0.3	0.1	-0.6	-0.3	-0.3	-0.4	0.3	0.6	-1	-0.7	-0.4	-0.3	0	-0.1	0.1	-0.1	0.1	0.5	0.3	0	0.9	-0.7	-0.1	-0.1	0.4	0.1	0	0
Mollicutes	0.7	-0.9	0.6	0.3	0.9	0.8	0.8	0.6	-0.3	0	0.6	0.5	0.6	-0.4	-0.3	0.5	0.3	0.9	0.6	0.7	-0.3	0.5	0.9	0.1	0.8	-0.7	0.6	0.7	-0.1	-0.3	-0.2	0.6	0.8	0.7	0.6	-0.6	0.6	0.9	0.1	0.7	0.8	0.4	-0.2	0.6	-0.9	0.9	0.6	0.8	0.8
Acidithiobacillia	-0.7	0.9	-0.9	0.3	-0.9	-1	-1	-0.9	-0.3	-0.3	-0.6	-0.6	-0.9	0.6	0	-0.7	-0.7	-0.9	-0.6	-0.5	-0.3	-0.7	-0.6	-0.4	-0.7	0.3	-0.6	-0.8	-0.1	0	-0.3	-0.6	-0.7	-0.5	-0.9	0.4	-0.9	-0.6	0	-0.8	-1	0.1	-0.3	-0.9	0.6	-0.9	-0.6	-1	-1
Methanococci	-0.6	0.8	-0.5	-0.4	-0.8	-0.6	-0.6	-0.5	0.4	0.1	-0.8	-0.3	-0.5	0.2	0.1	-0.6	0	-0.8	-0.8	-0.9	0.4	-0.6	-1	-0.3	-0.9	0.6	-0.8	-0.6	0.3	0.1	0.1	-0.8	-0.9	-0.9	-0.5	0.5	-0.5	-1	-0.2	-0.6	-0.6	-0.3	0.1	-0.5	1	-0.7	-0.7	-0.6	-0.6
Caldisericia	0.2	-0.1	0.4	-1	0.1	0.3	0.3	0.4	1	0.7	0.1	-0.1	0.4	-0.5	0.7	0.3	0.7	0.1	0.1	-0.3	1	0.3	-0.4	0.5	0	0.5	0.1	0	0	0.7	0.8	0.1	0	-0.3	0.4	0.1	0.4	-0.4	-0.4	0	0.3	-0.9	0.8	0.4	0.4	-0.1	-0.1	0.3	0.3
Kiritimatiellae	-0.1	0.2	0.2	-0.9	-0.2	0.1	0.1	0.2	0.9	0.5	-0.3	0	0.2	-0.3	0.4	0	0.6	-0.2	-0.3	-0.6	0.9	0	-0.7	0.2	-0.4	0.6	-0.3	-0.1	0.3	0.4	0.6	-0.3	-0.4	-0.6	0.2	0.3	0.2	-0.7	-0.3	-0.1	0.1	-0.7	0.6	0.2	0.7	-0.2	-0.3	0.1	0.1
Erysipelotrichia	0.3	-0.1	0.1	-0.7	0.1	0	0	0.1	0.7	0.7	0.4	-0.6	0.1	-0.4	1	0.3	0.3	0.1	0.4	0	0.7	0.3	-0.1	0.6	0.3	0.3	0.4	-0.3	-0.6	1	0.7	0.4	0.3	0	0.1	-0.1	0.1	-0.1	-0.5	-0.3	0	-0.9	0.7	0.1	0.1	-0.4	-0.1	0	0
Zetaproteobacteria	-0.5	0.8	-0.8	-0.1	-0.8	-0.9	-0.9	-0.8	0.1	0.1	-0.5	-0.8	-0.8	0.3	0.4	-0.6	-0.4	-0.8	-0.5	-0.6	0.1	-0.6	-0.7	-0.2	-0.6	0.4	-0.5	-0.9	-0.3	0.4	0	-0.5	-0.6	-0.6	-0.8	0.3	-0.8	-0.7	-0.3	-0.9	-0.9	-0.3	0	-0.8	0.7	-1	-0.7	-0.9	-0.9
Chrysiogenetes	-0.5	0.8	-0.8	-0.1	-0.8	-0.9	-0.9	-0.8	0.1	0.1	-0.5	-0.8	-0.8	0.3	0.4	-0.6	-0.4	-0.8	-0.5	-0.6	0.1	-0.6	-0.7	-0.2	-0.6	0.4	-0.5	-0.9	-0.3	0.4	0	-0.5	-0.6	-0.6	-0.8	0.3	-0.8	-0.7	-0.3	-0.9	-0.9	-0.3	0	-0.8	0.7	-1	-0.7	-0.9	-0.9
Coprothermobacteria	0.7	-0.9	0.6	0.3	0.9	0.8	0.8	0.6	-0.3	0	0.6	0.5	0.6	-0.4	-0.3	0.5	0.3	0.9	0.6	0.7	-0.3	0.5	0.9	0.1	0.8	-0.7	0.6	0.7	-0.1	-0.3	-0.2	0.6	0.8	0.7	0.6	-0.6	0.6	0.9	0.1	0.7	0.8	0.4	-0.2	0.6	-0.9	0.9	0.6	0.8	0.8
Hydrogenophilalia	0.9	-1	0.7	-0.1	1	0.9	0.9	0.7	0.1	0.4	0.7	0.3	0.7	-0.7	0.1	0.6	0.6	1	0.7	0.6	0.1	0.6	0.8	0.3	0.9	-0.6	0.7	0.6	-0.3	0.1	0.1	0.7	0.9	0.6	0.7	-0.7	0.7	0.8	-0.2	0.6	0.9	0	0.1	0.7	-0.8	0.8	0.5	0.9	0.9
Verrucomicrobiae	0.2	-0.6	0.9	0	0.6	0.8	0.8	0.9	0	-0.3	0.6	0.9	0.9	0	-0.3	0.8	0.2	0.6	0.6	0.7	0	0.8	0.6	0.5	0.5	0	0.6	1	0.5	-0.3	0.3	0.6	0.5	0.7	0.9	0.1	0.9	0.6	0.6	1	0.8	0.1	0.3	0.9	-0.6	0.9	0.9	0.8	0.8
Spartobacteria	0.2	-0.1	0.4	-1	0.1	0.3	0.3	0.4	1	0.7	0.1	-0.1	0.4	-0.5	0.7	0.3	0.7	0.1	0.1	-0.3	1	0.3	-0.4	0.5	0	0.5	0.1	0	0	0.7	0.8	0.1	0	-0.3	0.4	0.1	0.4	-0.4	-0.4	0	0.3	-0.9	0.8	0.4	0.4	-0.1	-0.1	0.3	0.3
Lentisphaeria	0.3	-0.6	0.9	-0.3	0.6	0.7	0.7	0.9	0.3	0	0.9	0.5	0.9	-0.1	0.3	1	0.2	0.6	0.9	0.8	0.3	1	0.6	0.9	0.7	0.2	0.9	0.8	0.1	0.3	0.7	0.9	0.7	0.8	0.9	0.1	0.9	0.6	0.4	0.8	0.7	-0.4	0.7	0.9	-0.6	0.6	0.9	0.7	0.7
Endomicrobia	0.4	-0.7	1	-0.4	0.7	0.9	0.9	1	0.4	0.1	0.7	0.7	1	-0.3	0.1	0.9	0.5	0.7	0.7	0.6	0.4	0.9	0.5	0.7	0.6	0.1	0.7	0.9	0.3	0.1	0.6	0.7	0.6	0.6	1	0	1	0.5	0.3	0.9	0.9	-0.3	0.6	1	-0.5	0.8	0.8	0.9	0.9
Elusimicrobia	0.5	-0.7	0.7	-0.1	0.7	0.6	0.6	0.7	0.1	0.1	1	0.2	0.7	-0.2	0.4	0.9	0.1	0.7	1	0.9	0.1	0.9	0.8	0.8	0.9	-0.1	1	0.6	-0.3	0.4	0.5	1	0.9	0.9	0.7	-0.2	0.7	0.8	0.2	0.6	0.6	-0.3	0.5	0.7	-0.8	0.5	0.8	0.6	0.6
Fibrobacteria	0.8	-0.9	0.6	0	0.9	0.7	0.7	0.6	0	0.3	0.9	0.1	0.6	-0.5	0.3	0.7	0.3	0.9	0.9	0.8	0	0.7	0.9	0.5	1	-0.5	0.9	0.5	-0.5	0.3	0.2	0.9	1	0.8	0.6	-0.6	0.6	0.9	-0.1	0.5	0.7	-0.1	0.2	0.6	-0.9	0.6	0.6	0.7	0.7
Candidatus Babeliae	-0.6	0.3	0	0.6	-0.3	-0.1	-0.1	0	-0.6	-0.9	-0.3	0.7	0	0.7	-0.9	-0.1	-0.5	-0.3	-0.3	0.1	-0.6	-0.1	0	-0.3	-0.4	0.1	-0.3	0.4	0.8	-0.9	-0.4	-0.3	-0.4	0.1	0	0.5	0	0	0.8	0.4	-0.1	0.7	-0.4	0	0	0.3	0.3	-0.1	-0.1
[truncated: 31 more columns]

## Sheet: Cluster B P-Values
	Aquificae	Thermoprotei	Alphaproteobacteria	Betaproteobacteria	Gammaproteobacteria	Deltaproteobacteria	Deinococci	Actinobacteria	Clostridia	Bacilli	Acidobacteriia	Blastocatellia	Planctomycetia	Nitrososphaeria	Nitrospira	Chloroflexia	Thermomicrobia	Cytophagia	Flavobacteriia	Gemmatimonadetes	Vicinamibacteria	Thermotogae	Epsilonproteobacteria	Anaerolineae	Bacteroidia	Methanomicrobia	Caldilineae	Halobacteria	Limnochordia	Spirochaetia	Ignavibacteria	Chlorobia	Negativicutes	Rubrobacteria	Thermodesulfobacteria	Thermococci	Ktedonobacteria	Sphingobacteriia	Dehalococcoidia	Calditrichae	Synergistia	Deferribacteres	Archaeoglobi	Ardenticatenia	Nitriliruptoria	Fimbriimonadia	Chitinophagia	Opitutae	Gloeobacteria
Aquificae	1.40427e-24	0.0373861	0.504632	0.74706	0.0373861	0.18812	0.18812	0.504632	0.74706	0.18812	0.391002	0.872889	0.504632	0.0373861	0.623838	0.623838	0.18812	0.0373861	0.391002	0.623838	0.74706	0.623838	0.284757	0.872889	0.104088	0.18812	0.391002	0.74706	0.284757	0.623838	1	0.391002	0.104088	0.623838	0.504632	0.0373861	0.504632	0.284757	0.284757	0.74706	0.18812	0.872889	1	0.504632	0.284757	0.391002	0.872889	0.18812	0.18812
Thermoprotei	0.0373861	1.40427e-24	0.18812	0.872889	1.40427e-24	0.0373861	0.0373861	0.18812	0.872889	0.504632	0.18812	0.623838	0.18812	0.18812	0.872889	0.284757	0.284757	1.40427e-24	0.18812	0.284757	0.872889	0.284757	0.104088	0.623838	0.0373861	0.284757	0.18812	0.284757	0.623838	0.872889	0.872889	0.18812	0.0373861	0.284757	0.18812	0.18812	0.18812	0.104088	0.74706	0.284757	0.0373861	1	0.872889	0.18812	0.104088	0.104088	0.391002	0.0373861	0.0373861
Alphaproteobacteria	0.504632	0.18812	1.40427e-24	0.504632	0.18812	0.0373861	0.0373861	1.40427e-24	0.504632	0.872889	0.18812	0.18812	1.40427e-24	0.623838	0.872889	0.0373861	0.391002	0.18812	0.18812	0.284757	0.504632	0.0373861	0.391002	0.18812	0.284757	0.872889	0.18812	0.0373861	0.623838	0.872889	0.284757	0.18812	0.284757	0.284757	1.40427e-24	1	1.40427e-24	0.391002	0.623838	0.0373861	0.0373861	0.623838	0.284757	1.40427e-24	0.391002	0.104088	0.104088	0.0373861	0.0373861
Betaproteobacteria	0.74706	0.872889	0.504632	1.40427e-24	0.872889	0.623838	0.623838	0.504632	1.40427e-24	0.18812	0.872889	0.872889	0.504632	0.391002	0.18812	0.623838	0.18812	0.872889	0.872889	0.623838	1.40427e-24	0.623838	0.504632	0.391002	1	0.391002	0.872889	1	1	0.18812	0.104088	0.872889	1	0.623838	0.504632	0.872889	0.504632	0.504632	0.504632	1	0.623838	0.0373861	0.104088	0.504632	0.504632	0.872889	0.872889	0.623838	0.623838
Gammaproteobacteria	0.0373861	1.40427e-24	0.18812	0.872889	1.40427e-24	0.0373861	0.0373861	0.18812	0.872889	0.504632	0.18812	0.623838	0.18812	0.18812	0.872889	0.284757	0.284757	1.40427e-24	0.18812	0.284757	0.872889	0.284757	0.104088	0.623838	0.0373861	0.284757	0.18812	0.284757	0.623838	0.872889	0.872889	0.18812	0.0373861	0.284757	0.18812	0.18812	0.18812	0.104088	0.74706	0.284757	0.0373861	1	0.872889	0.18812	0.104088	0.104088	0.391002	0.0373861	0.0373861
Deltaproteobacteria	0.18812	0.0373861	0.0373861	0.623838	0.0373861	1.40427e-24	1.40427e-24	0.0373861	0.623838	0.623838	0.284757	0.284757	0.0373861	0.284757	1	0.18812	0.18812	0.0373861	0.284757	0.391002	0.623838	0.18812	0.284757	0.504632	0.18812	0.623838	0.284757	0.104088	0.872889	1	0.623838	0.284757	0.18812	0.391002	0.0373861	0.504632	0.0373861	0.284757	1	0.104088	1.40427e-24	0.872889	0.623838	0.0373861	0.284757	0.0373861	0.284757	1.40427e-24	1.40427e-24
Deinococci	0.18812	0.0373861	0.0373861	0.623838	0.0373861	1.40427e-24	1.40427e-24	0.0373861	0.623838	0.623838	0.284757	0.284757	0.0373861	0.284757	1	0.18812	0.18812	0.0373861	0.284757	0.391002	0.623838	0.18812	0.284757	0.504632	0.18812	0.623838	0.284757	0.104088	0.872889	1	0.623838	0.284757	0.18812	0.391002	0.0373861	0.504632	0.0373861	0.284757	1	0.104088	1.40427e-24	0.872889	0.623838	0.0373861	0.284757	0.0373861	0.284757	1.40427e-24	1.40427e-24
Actinobacteria	0.504632	0.18812	1.40427e-24	0.504632	0.18812	0.0373861	0.0373861	1.40427e-24	0.504632	0.872889	0.18812	0.18812	1.40427e-24	0.623838	0.872889	0.0373861	0.391002	0.18812	0.18812	0.284757	0.504632	0.0373861	0.391002	0.18812	0.284757	0.872889	0.18812	0.0373861	0.623838	0.872889	0.284757	0.18812	0.284757	0.284757	1.40427e-24	1	1.40427e-24	0.391002	0.623838	0.0373861	0.0373861	0.623838	0.284757	1.40427e-24	0.391002	0.104088	0.104088	0.0373861	0.0373861
Clostridia	0.74706	0.872889	0.504632	1.40427e-24	0.872889	0.623838	0.623838	0.504632	1.40427e-24	0.18812	0.872889	0.872889	0.504632	0.391002	0.18812	0.623838	0.18812	0.872889	0.872889	0.623838	1.40427e-24	0.623838	0.504632	0.391002	1	0.391002	0.872889	1	1	0.18812	0.104088	0.872889	1	0.623838	0.504632	0.872889	0.504632	0.504632	0.504632	1	0.623838	0.0373861	0.104088	0.504632	0.504632	0.872889	0.872889	0.623838	0.623838
Bacilli	0.18812	0.504632	0.872889	0.18812	0.504632	0.623838	0.623838	0.872889	0.18812	1.40427e-24	0.872889	0.391002	0.872889	0.0373861	0.18812	1	0.104088	0.504632	0.872889	0.623838	0.18812	1	0.872889	0.872889	0.623838	0.74706	0.872889	0.623838	0.284757	0.18812	0.623838	0.872889	0.623838	0.623838	0.872889	0.284757	0.872889	0.872889	0.0373861	0.623838	0.623838	0.284757	0.623838	0.872889	0.872889	0.872889	0.504632	0.623838	0.623838
Acidobacteriia	0.391002	0.18812	0.18812	0.872889	0.18812	0.284757	0.284757	0.18812	0.872889	0.872889	1.40427e-24	0.74706	0.18812	0.74706	0.504632	0.0373861	0.872889	0.18812	1.40427e-24	0.0373861	0.872889	0.0373861	0.104088	0.104088	0.0373861	0.872889	1.40427e-24	0.284757	0.623838	0.504632	0.391002	1.40427e-24	0.0373861	0.0373861	0.18812	0.74706	0.18812	0.104088	0.74706	0.284757	0.284757	0.623838	0.391002	0.18812	0.104088	0.391002	0.104088	0.284757	0.284757
Blastocatellia	0.872889	0.623838	0.18812	0.872889	0.623838	0.284757	0.284757	0.18812	0.872889	0.391002	0.74706	1.40427e-24	0.18812	0.74706	0.284757	0.391002	0.872889	0.623838	0.74706	0.504632	0.872889	0.391002	0.623838	0.74706	0.872889	0.872889	0.74706	0.0373861	0.104088	0.284757	0.872889	0.74706	0.872889	0.504632	0.18812	0.623838	0.18812	0.623838	0.18812	0.0373861	0.284757	0.623838	0.872889	0.18812	0.623838	0.104088	0.18812	0.284757	0.284757
Planctomycetia	0.504632	0.18812	1.40427e-24	0.504632	0.18812	0.0373861	0.0373861	1.40427e-24	0.504632	0.872889	0.18812	0.18812	1.40427e-24	0.623838	0.872889	0.0373861	0.391002	0.18812	0.18812	0.284757	0.504632	0.0373861	0.391002	0.18812	0.284757	0.872889	0.18812	0.0373861	0.623838	0.872889	0.284757	0.18812	0.284757	0.284757	1.40427e-24	1	1.40427e-24	0.391002	0.623838	0.0373861	0.0373861	0.623838	0.284757	1.40427e-24	0.391002	0.104088	0.104088	0.0373861	0.0373861
Nitrososphaeria	0.0373861	0.18812	0.623838	0.391002	0.18812	0.284757	0.284757	0.623838	0.391002	0.0373861	0.74706	0.74706	0.623838	1.40427e-24	0.504632	0.872889	0.0373861	0.18812	0.74706	0.872889	0.391002	0.872889	0.74706	1	0.391002	0.391002	0.74706	1	0.391002	0.504632	0.872889	0.74706	0.391002	0.872889	0.623838	0.104088	0.623838	0.74706	0.104088	1	0.284757	0.623838	0.872889	0.623838	0.74706	0.623838	0.74706	0.284757	0.284757
Nitrospira	0.623838	0.872889	0.872889	0.18812	0.872889	1	1	0.872889	0.18812	0.18812	0.504632	0.284757	0.872889	0.504632	1.40427e-24	0.623838	0.623838	0.872889	0.504632	1	0.18812	0.623838	0.872889	0.284757	0.623838	0.623838	0.504632	0.623838	0.284757	1.40427e-24	0.18812	0.504632	0.623838	1	0.872889	0.872889	0.872889	0.872889	0.391002	0.623838	1	0.0373861	0.18812	0.872889	0.872889	0.504632	0.872889	1	1
Chloroflexia	0.623838	0.284757	0.0373861	0.623838	0.284757	0.18812	0.18812	0.0373861	0.623838	1	0.0373861	0.391002	0.0373861	0.872889	0.623838	1.40427e-24	0.74706	0.284757	0.0373861	0.104088	0.623838	1.40427e-24	0.284757	0.0373861	0.18812	0.74706	0.0373861	0.104088	0.872889	0.623838	0.18812	0.0373861	0.18812	0.104088	0.0373861	0.872889	0.0373861	0.284757	0.504632	0.104088	0.18812	0.504632	0.18812	0.0373861	0.284757	0.284757	0.0373861	0.18812	0.18812
Thermomicrobia	0.18812	0.284757	0.391002	0.18812	0.284757	0.18812	0.18812	0.391002	0.18812	0.104088	0.872889	0.872889	0.391002	0.0373861	0.623838	0.74706	1.40427e-24	0.284757	0.872889	0.74706	0.18812	0.74706	1	0.872889	0.623838	0.74706	0.872889	0.74706	0.872889	0.623838	0.623838	0.872889	0.623838	0.74706	0.391002	0.391002	0.391002	1	0.284757	0.74706	0.18812	0.504632	0.623838	0.391002	1	0.504632	0.872889	0.18812	0.18812
Cytophagia	0.0373861	1.40427e-24	0.18812	0.872889	1.40427e-24	0.0373861	0.0373861	0.18812	0.872889	0.504632	0.18812	0.623838	0.18812	0.18812	0.872889	0.284757	0.284757	1.40427e-24	0.18812	0.284757	0.872889	0.284757	0.104088	0.623838	0.0373861	0.284757	0.18812	0.284757	0.623838	0.872889	0.872889	0.18812	0.0373861	0.284757	0.18812	0.18812	0.18812	0.104088	0.74706	0.284757	0.0373861	1	0.872889	0.18812	0.104088	0.104088	0.391002	0.0373861	0.0373861
Flavobacteriia	0.391002	0.18812	0.18812	0.872889	0.18812	0.284757	0.284757	0.18812	0.872889	0.872889	1.40427e-24	0.74706	0.18812	0.74706	0.504632	0.0373861	0.872889	0.18812	1.40427e-24	0.0373861	0.872889	0.0373861	0.104088	0.104088	0.0373861	0.872889	1.40427e-24	0.284757	0.623838	0.504632	0.391002	1.40427e-24	0.0373861	0.0373861	0.18812	0.74706	0.18812	0.104088	0.74706	0.284757	0.284757	0.623838	0.391002	0.18812	0.104088	0.391002	0.104088	0.284757	0.284757
Gemmatimonadetes	0.623838	0.284757	0.284757	0.623838	0.284757	0.391002	0.391002	0.284757	0.623838	0.623838	0.0373861	0.504632	0.284757	0.872889	1	0.104088	0.74706	0.284757	0.0373861	1.40427e-24	0.623838	0.104088	0.0373861	0.284757	0.104088	0.74706	0.0373861	0.18812	0.872889	1	0.74706	0.0373861	0.104088	1.40427e-24	0.284757	0.872889	0.284757	0.0373861	0.391002	0.18812	0.391002	0.872889	0.74706	0.284757	0.0373861	0.284757	0.0373861	0.391002	0.391002
Vicinamibacteria	0.74706	0.872889	0.504632	1.40427e-24	0.872889	0.623838	0.623838	0.504632	1.40427e-24	0.18812	0.872889	0.872889	0.504632	0.391002	0.18812	0.623838	0.18812	0.872889	0.872889	0.623838	1.40427e-24	0.623838	0.504632	0.391002	1	0.391002	0.872889	1	1	0.18812	0.104088	0.872889	1	0.623838	0.504632	0.872889	0.504632	0.504632	0.504632	1	0.623838	0.0373861	0.104088	0.504632	0.504632	0.872889	0.872889	0.623838	0.623838
Thermotogae	0.623838	0.284757	0.0373861	0.623838	0.284757	0.18812	0.18812	0.0373861	0.623838	1	0.0373861	0.391002	0.0373861	0.872889	0.623838	1.40427e-24	0.74706	0.284757	0.0373861	0.104088	0.623838	1.40427e-24	0.284757	0.0373861	0.18812	0.74706	0.0373861	0.104088	0.872889	0.623838	0.18812	0.0373861	0.18812	0.104088	0.0373861	0.872889	0.0373861	0.284757	0.504632	0.104088	0.18812	0.504632	0.18812	0.0373861	0.284757	0.284757	0.0373861	0.18812	0.18812
Epsilonproteobacteria	0.284757	0.104088	0.391002	0.504632	0.104088	0.284757	0.284757	0.391002	0.504632	0.872889	0.104088	0.623838	0.391002	0.74706	0.872889	0.284757	1	0.104088	0.104088	0.0373861	0.504632	0.284757	1.40427e-24	0.623838	0.0373861	0.284757	0.104088	0.284757	0.623838	0.872889	0.872889	0.104088	0.0373861	0.0373861	0.391002	0.391002	0.391002	1.40427e-24	0.74706	0.284757	0.284757	0.623838	0.872889	0.391002	1.40427e-24	0.18812	0.18812	0.284757	0.284757
Anaerolineae	0.872889	0.623838	0.18812	0.391002	0.623838	0.504632	0.504632	0.18812	0.391002	0.872889	0.104088	0.74706	0.18812	1	0.284757	0.0373861	0.872889	0.623838	0.104088	0.284757	0.391002	0.0373861	0.623838	1.40427e-24	0.391002	0.391002	0.104088	0.391002	1	0.284757	0.0373861	0.104088	0.391002	0.284757	0.18812	0.623838	0.18812	0.623838	0.623838	0.391002	0.504632	0.18812	0.0373861	0.18812	0.623838	0.74706	0.18812	0.504632	0.504632
Bacteroidia	0.104088	0.0373861	0.284757	1	0.0373861	0.18812	0.18812	0.284757	1	0.623838	0.0373861	0.872889	0.284757	0.391002	0.623838	0.18812	0.623838	0.0373861	0.0373861	0.104088	1	0.18812	0.0373861	0.391002	1.40427e-24	0.391002	0.0373861	0.391002	0.391002	0.623838	0.74706	0.0373861	1.40427e-24	0.104088	0.284757	0.284757	0.284757	0.0373861	0.872889	0.391002	0.18812	0.872889	0.74706	0.284757	0.0373861	0.284757	0.284757	0.18812	0.18812
Methanomicrobia	0.18812	0.284757	0.872889	0.391002	0.284757	0.623838	0.623838	0.872889	0.391002	0.74706	0.872889	0.872889	0.872889	0.391002	0.623838	0.74706	0.74706	0.284757	0.872889	0.74706	0.391002	0.74706	0.284757	0.391002	0.391002	1.40427e-24	0.872889	1	0.391002	0.623838	0.18812	0.872889	0.391002	0.74706	0.872889	0.0373861	0.872889	0.284757	0.504632	1	0.623838	0.284757	0.18812	0.872889	0.284757	0.504632	0.872889	0.623838	0.623838
Caldilineae	0.391002	0.18812	0.18812	0.872889	0.18812	0.284757	0.284757	0.18812	0.872889	0.872889	1.40427e-24	0.74706	0.18812	0.74706	0.504632	0.0373861	0.872889	0.18812	1.40427e-24	0.0373861	0.872889	0.0373861	0.104088	0.104088	0.0373861	0.872889	1.40427e-24	0.284757	0.623838	0.504632	0.391002	1.40427e-24	0.0373861	0.0373861	0.18812	0.74706	0.18812	0.104088	0.74706	0.284757	0.284757	0.623838	0.391002	0.18812	0.104088	0.391002	0.104088	0.284757	0.284757
Halobacteria	0.74706	0.284757	0.0373861	1	0.284757	0.104088	0.104088	0.0373861	1	0.623838	0.284757	0.0373861	0.0373861	1	0.623838	0.104088	0.74706	0.284757	0.284757	0.18812	1	0.104088	0.284757	0.391002	0.391002	1	0.284757	1.40427e-24	0.391002	0.623838	0.623838	0.284757	0.391002	0.18812	0.0373861	0.872889	0.0373861	0.284757	0.284757	1.40427e-24	0.104088	0.872889	0.623838	0.0373861	0.284757	0.0373861	0.0373861	0.104088	0.104088
Limnochordia	0.284757	0.623838	0.623838	1	0.623838	0.872889	0.872889	0.623838	1	0.284757	0.623838	0.104088	0.623838	0.391002	0.284757	0.872889	0.872889	0.623838	0.623838	0.872889	1	0.872889	0.623838	1	0.391002	0.391002	0.623838	0.391002	1.40427e-24	0.284757	0.872889	0.623838	0.391002	0.872889	0.623838	0.18812	0.623838	0.623838	0.18812	0.391002	0.872889	0.74706	0.872889	0.623838	0.623838	0.623838	0.623838	0.872889	0.872889
Spirochaetia	0.623838	0.872889	0.872889	0.18812	0.872889	1	1	0.872889	0.18812	0.18812	0.504632	0.284757	0.872889	0.504632	1.40427e-24	0.623838	0.623838	0.872889	0.504632	1	0.18812	0.623838	0.872889	0.284757	0.623838	0.623838	0.504632	0.623838	0.284757	1.40427e-24	0.18812	0.504632	0.623838	1	0.872889	0.872889	0.872889	0.872889	0.391002	0.623838	1	0.0373861	0.18812	0.872889	0.872889	0.504632	0.872889	1	1
Ignavibacteria	1	0.872889	0.284757	0.104088	0.872889	0.623838	0.623838	0.284757	0.104088	0.623838	0.391002	0.872889	0.284757	0.872889	0.18812	0.18812	0.623838	0.872889	0.391002	0.74706	0.104088	0.18812	0.872889	0.0373861	0.74706	0.18812	0.391002	0.623838	0.872889	0.18812	1.40427e-24	0.391002	0.74706	0.74706	0.284757	0.504632	0.284757	0.872889	0.872889	0.623838	0.623838	0.0373861	1.40427e-24	0.284757	0.872889	1	0.504632	0.623838	0.623838
Chlorobia	0.391002	0.18812	0.18812	0.872889	0.18812	0.284757	0.284757	0.18812	0.872889	0.872889	1.40427e-24	0.74706	0.18812	0.74706	0.504632	0.0373861	0.872889	0.18812	1.40427e-24	0.0373861	0.872889	0.0373861	0.104088	0.104088	0.0373861	0.872889	1.40427e-24	0.284757	0.623838	0.504632	0.391002	1.40427e-24	0.0373861	0.0373861	0.18812	0.74706	0.18812	0.104088	0.74706	0.284757	0.284757	0.623838	0.391002	0.18812	0.104088	0.391002	0.104088	0.284757	0.284757
Negativicutes	0.104088	0.0373861	0.284757	1	0.0373861	0.18812	0.18812	0.284757	1	0.623838	0.0373861	0.872889	0.284757	0.391002	0.623838	0.18812	0.623838	0.0373861	0.0373861	0.104088	1	0.18812	0.0373861	0.391002	1.40427e-24	0.391002	0.0373861	0.391002	0.391002	0.623838	0.74706	0.0373861	1.40427e-24	0.104088	0.284757	0.284757	0.284757	0.0373861	0.872889	0.391002	0.18812	0.872889	0.74706	0.284757	0.0373861	0.284757	0.284757	0.18812	0.18812
Rubrobacteria	0.623838	0.284757	0.284757	0.623838	0.284757	0.391002	0.391002	0.284757	0.623838	0.623838	0.0373861	0.504632	0.284757	0.872889	1	0.104088	0.74706	0.284757	0.0373861	1.40427e-24	0.623838	0.104088	0.0373861	0.284757	0.104088	0.74706	0.0373861	0.18812	0.872889	1	0.74706	0.0373861	0.104088	1.40427e-24	0.284757	0.872889	0.284757	0.0373861	0.391002	0.18812	0.391002	0.872889	0.74706	0.284757	0.0373861	0.284757	0.0373861	0.391002	0.391002
Thermodesulfobacteria	0.504632	0.18812	1.40427e-24	0.504632	0.18812	0.0373861	0.0373861	1.40427e-24	0.504632	0.872889	0.18812	0.18812	1.40427e-24	0.623838	0.872889	0.0373861	0.391002	0.18812	0.18812	0.284757	0.504632	0.0373861	0.391002	0.18812	0.284757	0.872889	0.18812	0.0373861	0.623838	0.872889	0.284757	0.18812	0.284757	0.284757	1.40427e-24	1	1.40427e-24	0.391002	0.623838	0.0373861	0.0373861	0.623838	0.284757	1.40427e-24	0.391002	0.104088	0.104088	0.0373861	0.0373861
Thermococci	0.0373861	0.18812	1	0.872889	0.18812	0.504632	0.504632	1	0.872889	0.284757	0.74706	0.623838	1	0.104088	0.872889	0.872889	0.391002	0.18812	0.74706	0.872889	0.872889	0.872889	0.391002	0.623838	0.284757	0.0373861	0.74706	0.872889	0.18812	0.872889	0.504632	0.74706	0.284757	0.872889	1	1.40427e-24	1	0.391002	0.18812	0.872889	0.504632	0.74706	0.504632	1	0.391002	0.623838	0.74706	0.504632	0.504632
Ktedonobacteria	0.504632	0.18812	1.40427e-24	0.504632	0.18812	0.0373861	0.0373861	1.40427e-24	0.504632	0.872889	0.18812	0.18812	1.40427e-24	0.623838	0.872889	0.0373861	0.391002	0.18812	0.18812	0.284757	0.504632	0.0373861	0.391002	0.18812	0.284757	0.872889	0.18812	0.0373861	0.623838	0.872889	0.284757	0.18812	0.284757	0.284757	1.40427e-24	1	1.40427e-24	0.391002	0.623838	0.0373861	0.0373861	0.623838	0.284757	1.40427e-24	0.391002	0.104088	0.104088	0.0373861	0.0373861
Sphingobacteriia	0.284757	0.104088	0.391002	0.504632	0.104088	0.284757	0.284757	0.391002	0.504632	0.872889	0.104088	0.623838	0.391002	0.74706	0.872889	0.284757	1	0.104088	0.104088	0.0373861	0.504632	0.284757	1.40427e-24	0.623838	0.0373861	0.284757	0.104088	0.284757	0.623838	0.872889	0.872889	0.104088	0.0373861	0.0373861	0.391002	0.391002	0.391002	1.40427e-24	0.74706	0.284757	0.284757	0.623838	0.872889	0.391002	1.40427e-24	0.18812	0.18812	0.284757	0.284757
Dehalococcoidia	0.284757	0.74706	0.623838	0.504632	0.74706	1	1	0.623838	0.504632	0.0373861	0.74706	0.18812	0.623838	0.104088	0.391002	0.504632	0.284757	0.74706	0.74706	0.391002	0.504632	0.504632	0.74706	0.623838	0.872889	0.504632	0.74706	0.284757	0.18812	0.391002	0.872889	0.74706	0.872889	0.391002	0.623838	0.18812	0.623838	0.74706	1.40427e-24	0.284757	1	0.623838	0.872889	0.623838	0.74706	0.623838	0.18812	1	1
Calditrichae	0.74706	0.284757	0.0373861	1	0.284757	0.104088	0.104088	0.0373861	1	0.623838	0.284757	0.0373861	0.0373861	1	0.623838	0.104088	0.74706	0.284757	0.284757	0.18812	1	0.104088	0.284757	0.391002	0.391002	1	0.284757	1.40427e-24	0.391002	0.623838	0.623838	0.284757	0.391002	0.18812	0.0373861	0.872889	0.0373861	0.284757	0.284757	1.40427e-24	0.104088	0.872889	0.623838	0.0373861	0.284757	0.0373861	0.0373861	0.104088	0.104088
Synergistia	0.18812	0.0373861	0.0373861	0.623838	0.0373861	1.40427e-24	1.40427e-24	0.0373861	0.623838	0.623838	0.284757	0.284757	0.0373861	0.284757	1	0.18812	0.18812	0.0373861	0.284757	0.391002	0.623838	0.18812	0.284757	0.504632	0.18812	0.623838	0.284757	0.104088	0.872889	1	0.623838	0.284757	0.18812	0.391002	0.0373861	0.504632	0.0373861	0.284757	1	0.104088	1.40427e-24	0.872889	0.623838	0.0373861	0.284757	0.0373861	0.284757	1.40427e-24	1.40427e-24
Deferribacteres	0.872889	1	0.623838	0.0373861	1	0.872889	0.872889	0.623838	0.0373861	0.284757	0.623838	0.623838	0.623838	0.623838	0.0373861	0.504632	0.504632	1	0.623838	0.872889	0.0373861	0.504632	0.623838	0.18812	0.872889	0.284757	0.623838	0.872889	0.74706	0.0373861	0.0373861	0.623838	0.872889	0.872889	0.623838	0.74706	0.623838	0.623838	0.623838	0.872889	0.872889	1.40427e-24	0.0373861	0.623838	0.623838	0.623838	1	0.872889	0.872889
Archaeoglobi	1	0.872889	0.284757	0.104088	0.872889	0.623838	0.623838	0.284757	0.104088	0.623838	0.391002	0.872889	0.284757	0.872889	0.18812	0.18812	0.623838	0.872889	0.391002	0.74706	0.104088	0.18812	0.872889	0.0373861	0.74706	0.18812	0.391002	0.623838	0.872889	0.18812	1.40427e-24	0.391002	0.74706	0.74706	0.284757	0.504632	0.284757	0.872889	0.872889	0.623838	0.623838	0.0373861	1.40427e-24	0.284757	0.872889	1	0.504632	0.623838	0.623838
Ardenticatenia	0.504632	0.18812	1.40427e-24	0.504632	0.18812	0.0373861	0.0373861	1.40427e-24	0.504632	0.872889	0.18812	0.18812	1.40427e-24	0.623838	0.872889	0.0373861	0.391002	0.18812	0.18812	0.284757	0.504632	0.0373861	0.391002	0.18812	0.284757	0.872889	0.18812	0.0373861	0.623838	0.872889	0.284757	0.18812	0.284757	0.284757	1.40427e-24	1	1.40427e-24	0.391002	0.623838	0.0373861	0.0373861	0.623838	0.284757	1.40427e-24	0.391002	0.104088	0.104088	0.0373861	0.0373861
Nitriliruptoria	0.284757	0.104088	0.391002	0.504632	0.104088	0.284757	0.284757	0.391002	0.504632	0.872889	0.104088	0.623838	0.391002	0.74706	0.872889	0.284757	1	0.104088	0.104088	0.0373861	0.504632	0.284757	1.40427e-24	0.623838	0.0373861	0.284757	0.104088	0.284757	0.623838	0.872889	0.872889	0.104088	0.0373861	0.0373861	0.391002	0.391002	0.391002	1.40427e-24	0.74706	0.284757	0.284757	0.623838	0.872889	0.391002	1.40427e-24	0.18812	0.18812	0.284757	0.284757
Fimbriimonadia	0.391002	0.104088	0.104088	0.872889	0.104088	0.0373861	0.0373861	0.104088	0.872889	0.872889	0.391002	0.104088	0.104088	0.623838	0.504632	0.284757	0.504632	0.104088	0.391002	0.284757	0.872889	0.284757	0.18812	0.74706	0.284757	0.504632	0.391002	0.0373861	0.623838	0.504632	1	0.391002	0.284757	0.284757	0.104088	0.623838	0.104088	0.18812	0.623838	0.0373861	0.0373861	0.623838	1	0.104088	0.18812	1.40427e-24	0.18812	0.0373861	0.0373861
Chitinophagia	0.872889	0.391002	0.104088	0.872889	0.391002	0.284757	0.284757	0.104088	0.872889	0.504632	0.104088	0.18812	0.104088	0.74706	0.872889	0.0373861	0.872889	0.391002	0.104088	0.0373861	0.872889	0.0373861	0.18812	0.18812	0.284757	0.872889	0.104088	0.0373861	0.623838	0.872889	0.504632	0.104088	0.284757	0.0373861	0.104088	0.74706	0.104088	0.18812	0.18812	0.0373861	0.284757	1	0.504632	0.104088	0.18812	0.18812	1.40427e-24	0.284757	0.284757
Opitutae	0.18812	0.0373861	0.0373861	0.623838	0.0373861	1.40427e-24	1.40427e-24	0.0373861	0.623838	0.623838	0.284757	0.284757	0.0373861	0.284757	1	0.18812	0.18812	0.0373861	0.284757	0.391002	0.623838	0.18812	0.284757	0.504632	0.18812	0.623838	0.284757	0.104088	0.872889	1	0.623838	0.284757	0.18812	0.391002	0.0373861	0.504632	0.0373861	0.284757	1	0.104088	1.40427e-24	0.872889	0.623838	0.0373861	0.284757	0.0373861	0.284757	1.40427e-24	1.40427e-24
Gloeobacteria	0.18812	0.0373861	0.0373861	0.623838	0.0373861	1.40427e-24	1.40427e-24	0.0373861	0.623838	0.623838	0.284757	0.284757	0.0373861	0.284757	1	0.18812	0.18812	0.0373861	0.284757	0.391002	0.623838	0.18812	0.284757	0.504632	0.18812	0.623838	0.284757	0.104088	0.872889	1	0.623838	0.284757	0.18812	0.391002	0.0373861	0.504632	0.0373861	0.284757	1	0.104088	1.40427e-24	0.872889	0.623838	0.0373861	0.284757	0.0373861	0.284757	1.40427e-24	1.40427e-24
Coriobacteriia	0.623838	0.284757	0.0373861	0.623838	0.284757	0.18812	0.18812	0.0373861	0.623838	1	0.0373861	0.391002	0.0373861	0.872889	0.623838	1.40427e-24	0.74706	0.284757	0.0373861	0.104088	0.623838	1.40427e-24	0.284757	0.0373861	0.18812	0.74706	0.0373861	0.104088	0.872889	0.623838	0.18812	0.0373861	0.18812	0.104088	0.0373861	0.872889	0.0373861	0.284757	0.504632	0.104088	0.18812	0.504632	0.18812	0.0373861	0.284757	0.284757	0.0373861	0.18812	0.18812
Candidatus Brocadiae	0.872889	0.391002	0.104088	0.872889	0.391002	0.284757	0.284757	0.104088	0.872889	0.504632	0.104088	0.18812	0.104088	0.74706	0.872889	0.0373861	0.872889	0.391002	0.104088	0.0373861	0.872889	0.0373861	0.18812	0.18812	0.284757	0.872889	0.104088	0.0373861	0.623838	0.872889	0.504632	0.104088	0.284757	0.0373861	0.104088	0.74706	0.104088	0.18812	0.18812	0.0373861	0.284757	1	0.504632	0.104088	0.18812	0.18812	1.40427e-24	0.284757	0.284757
Dictyoglomia	0.391002	0.18812	0.18812	0.872889	0.18812	0.284757	0.284757	0.18812	0.872889	0.872889	1.40427e-24	0.74706	0.18812	0.74706	0.504632	0.0373861	0.872889	0.18812	1.40427e-24	0.0373861	0.872889	0.0373861	0.104088	0.104088	0.0373861	0.872889	1.40427e-24	0.284757	0.623838	0.504632	0.391002	1.40427e-24	0.0373861	0.0373861	0.18812	0.74706	0.18812	0.104088	0.74706	0.284757	0.284757	0.623838	0.391002	0.18812	0.104088	0.391002	0.104088	0.284757	0.284757
Methanobacteria	0.872889	0.391002	0.104088	0.872889	0.391002	0.284757	0.284757	0.104088	0.872889	0.504632	0.104088	0.18812	0.104088	0.74706	0.872889	0.0373861	0.872889	0.391002	0.104088	0.0373861	0.872889	0.0373861	0.18812	0.18812	0.284757	0.872889	0.104088	0.0373861	0.623838	0.872889	0.504632	0.104088	0.284757	0.0373861	0.104088	0.74706	0.104088	0.18812	0.18812	0.0373861	0.284757	1	0.504632	0.104088	0.18812	0.18812	1.40427e-24	0.284757	0.284757
Methylacidiphilae	0.872889	0.391002	0.104088	0.872889	0.391002	0.284757	0.284757	0.104088	0.872889	0.504632	0.104088	0.18812	0.104088	0.74706	0.872889	0.0373861	0.872889	0.391002	0.104088	0.0373861	0.872889	0.0373861	0.18812	0.18812	0.284757	0.872889	0.104088	0.0373861	0.623838	0.872889	0.504632	0.104088	0.284757	0.0373861	0.104088	0.74706	0.104088	0.18812	0.18812	0.0373861	0.284757	1	0.504632	0.104088	0.18812	0.18812	1.40427e-24	0.284757	0.284757
Oligoflexia	0.623838	0.391002	0.0373861	0.18812	0.391002	0.104088	0.104088	0.0373861	0.18812	0.623838	0.504632	0.284757	0.0373861	0.504632	0.74706	0.18812	0.18812	0.391002	0.504632	0.74706	0.18812	0.18812	0.872889	0.284757	0.623838	0.623838	0.504632	0.18812	0.504632	0.74706	0.18812	0.504632	0.623838	0.74706	0.0373861	0.872889	0.0373861	0.872889	0.872889	0.18812	0.104088	0.391002	0.18812	0.0373861	0.872889	0.284757	0.391002	0.104088	0.104088
Thermoleophilia	0.391002	0.623838	0.623838	0.0373861	0.623838	0.504632	0.504632	0.623838	0.0373861	0.0373861	1	0.74706	0.623838	0.104088	0.284757	0.872889	0.0373861	0.623838	1	0.504632	0.0373861	0.872889	0.623838	0.74706	0.872889	0.872889	1	0.872889	0.74706	0.284757	0.391002	1	0.872889	0.504632	0.623838	0.623838	0.623838	0.623838	0.18812	0.872889	0.504632	0.18812	0.391002	0.623838	0.623838	1	0.623838	0.504632	0.504632
Tissierellia	0.0373861	1.40427e-24	0.18812	0.872889	1.40427e-24	0.0373861	0.0373861	0.18812	0.872889	0.504632	0.18812	0.623838	0.18812	0.18812	0.872889	0.284757	0.284757	1.40427e-24	0.18812	0.284757	0.872889	0.284757	0.104088	0.623838	0.0373861	0.284757	0.18812	0.284757	0.623838	0.872889	0.872889	0.18812	0.0373861	0.284757	0.18812	0.18812	0.18812	0.104088	0.74706	0.284757	0.0373861	1	0.872889	0.18812	0.104088	0.104088	0.391002	0.0373861	0.0373861
Fusobacteriia	0.623838	0.504632	1	0.18812	0.504632	0.623838	0.623838	1	0.18812	0.623838	0.872889	0.504632	1	0.872889	0.104088	0.74706	1	0.504632	0.872889	0.74706	0.18812	0.74706	0.391002	0.284757	0.74706	0.104088	0.872889	0.623838	0.872889	0.104088	0.104088	0.872889	0.74706	0.74706	1	0.391002	1	0.391002	0.872889	0.623838	0.623838	0.0373861	0.104088	1	0.391002	0.284757	0.872889	0.623838	0.623838
Thermoplasmata	0.0373861	0.104088	0.623838	0.872889	0.104088	0.391002	0.391002	0.623838	0.872889	0.284757	0.18812	0.623838	0.623838	0.18812	0.391002	0.504632	0.504632	0.104088	0.18812	0.391002	0.872889	0.504632	0.18812	0.623838	0.0373861	0.284757	0.18812	0.872889	0.104088	0.391002	0.872889	0.18812	0.0373861	0.391002	0.623838	0.104088	0.623838	0.18812	0.391002	0.872889	0.391002	0.74706	0.872889	0.623838	0.18812	0.623838	0.74706	0.391002	0.391002
Chlamydiia	0.623838	0.284757	0.0373861	0.623838	0.284757	0.18812	0.18812	0.0373861	0.623838	1	0.0373861	0.391002	0.0373861	0.872889	0.623838	1.40427e-24	0.74706	0.284757	0.0373861	0.104088	0.623838	1.40427e-24	0.284757	0.0373861	0.18812	0.74706	0.0373861	0.104088	0.872889	0.623838	0.18812	0.0373861	0.18812	0.104088	0.0373861	0.872889	0.0373861	0.284757	0.504632	0.104088	0.18812	0.504632	0.18812	0.0373861	0.284757	0.284757	0.0373861	0.18812	0.18812
Saprospiria	0.74706	0.284757	0.0373861	1	0.284757	0.104088	0.104088	0.0373861	1	0.623838	0.284757	0.0373861	0.0373861	1	0.623838	0.104088	0.74706	0.284757	0.284757	0.18812	1	0.104088	0.284757	0.391002	0.391002	1	0.284757	1.40427e-24	0.391002	0.623838	0.623838	0.284757	0.391002	0.18812	0.0373861	0.872889	0.0373861	0.284757	0.284757	1.40427e-24	0.104088	0.872889	0.623838	0.0373861	0.284757	0.0373861	0.0373861	0.104088	0.104088
Phycisphaerae	0.504632	0.18812	1.40427e-24	0.504632	0.18812	0.0373861	0.0373861	1.40427e-24	0.504632	0.872889	0.18812	0.18812	1.40427e-24	0.623838	0.872889	0.0373861	0.391002	0.18812	0.18812	0.284757	0.504632	0.0373861	0.391002	0.18812	0.284757	0.872889	0.18812	0.0373861	0.623838	0.872889	0.284757	0.18812	0.284757	0.284757	1.40427e-24	1	1.40427e-24	0.391002	0.623838	0.0373861	0.0373861	0.623838	0.284757	1.40427e-24	0.391002	0.104088	0.104088	0.0373861	0.0373861
Acidimicrobiia	0.623838	0.872889	0.872889	0.18812	0.872889	1	1	0.872889	0.18812	0.18812	0.504632	0.284757	0.872889	0.504632	1.40427e-24	0.623838	0.623838	0.872889	0.504632	1	0.18812	0.623838	0.872889	0.284757	0.623838	0.623838	0.504632	0.623838	0.284757	1.40427e-24	0.18812	0.504632	0.623838	1	0.872889	0.872889	0.872889	0.872889	0.391002	0.623838	1	0.0373861	0.18812	0.872889	0.872889	0.504632	0.872889	1	1
Mollicutes	0.18812	0.0373861	0.284757	0.623838	0.0373861	0.104088	0.104088	0.284757	0.623838	1	0.284757	0.391002	0.284757	0.504632	0.623838	0.391002	0.623838	0.0373861	0.284757	0.18812	0.623838	0.391002	0.0373861	0.872889	0.104088	0.18812	0.284757	0.18812	0.872889	0.623838	0.74706	0.284757	0.104088	0.18812	0.284757	0.284757	0.284757	0.0373861	0.872889	0.18812	0.104088	0.504632	0.74706	0.284757	0.0373861	0.0373861	0.284757	0.104088	0.104088
Acidithiobacillia	0.18812	0.0373861	0.0373861	0.623838	0.0373861	1.40427e-24	1.40427e-24	0.0373861	0.623838	0.623838	0.284757	0.284757	0.0373861	0.284757	1	0.18812	0.18812	0.0373861	0.284757	0.391002	0.623838	0.18812	0.284757	0.504632	0.18812	0.623838	0.284757	0.104088	0.872889	1	0.623838	0.284757	0.18812	0.391002	0.0373861	0.504632	0.0373861	0.284757	1	0.104088	1.40427e-24	0.872889	0.623838	0.0373861	0.284757	0.0373861	0.284757	1.40427e-24	1.40427e-24
Methanococci	0.284757	0.104088	0.391002	0.504632	0.104088	0.284757	0.284757	0.391002	0.504632	0.872889	0.104088	0.623838	0.391002	0.74706	0.872889	0.284757	1	0.104088	0.104088	0.0373861	0.504632	0.284757	1.40427e-24	0.623838	0.0373861	0.284757	0.104088	0.284757	0.623838	0.872889	0.872889	0.104088	0.0373861	0.0373861	0.391002	0.391002	0.391002	1.40427e-24	0.74706	0.284757	0.284757	0.623838	0.872889	0.391002	1.40427e-24	0.18812	0.18812	0.284757	0.284757
Caldisericia	0.74706	0.872889	0.504632	1.40427e-24	0.872889	0.623838	0.623838	0.504632	1.40427e-24	0.18812	0.872889	0.872889	0.504632	0.391002	0.18812	0.623838	0.18812	0.872889	0.872889	0.623838	1.40427e-24	0.623838	0.504632	0.391002	1	0.391002	0.872889	1	1	0.18812	0.104088	0.872889	1	0.623838	0.504632	0.872889	0.504632	0.504632	0.504632	1	0.623838	0.0373861	0.104088	0.504632	0.504632	0.872889	0.872889	0.623838	0.623838
Kiritimatiellae	0.872889	0.74706	0.74706	0.0373861	0.74706	0.872889	0.872889	0.74706	0.0373861	0.391002	0.623838	1	0.74706	0.623838	0.504632	1	0.284757	0.74706	0.623838	0.284757	0.0373861	1	0.18812	0.74706	0.504632	0.284757	0.623838	0.872889	0.623838	0.504632	0.284757	0.623838	0.504632	0.284757	0.74706	0.623838	0.74706	0.18812	0.623838	0.872889	0.872889	0.18812	0.284757	0.74706	0.18812	0.74706	0.623838	0.872889	0.872889
Erysipelotrichia	0.623838	0.872889	0.872889	0.18812	0.872889	1	1	0.872889	0.18812	0.18812	0.504632	0.284757	0.872889	0.504632	1.40427e-24	0.623838	0.623838	0.872889	0.504632	1	0.18812	0.623838	0.872889	0.284757	0.623838	0.623838	0.504632	0.623838	0.284757	1.40427e-24	0.18812	0.504632	0.623838	1	0.872889	0.872889	0.872889	0.872889	0.391002	0.623838	1	0.0373861	0.18812	0.872889	0.872889	0.504632	0.872889	1	1
Zetaproteobacteria	0.391002	0.104088	0.104088	0.872889	0.104088	0.0373861	0.0373861	0.104088	0.872889	0.872889	0.391002	0.104088	0.104088	0.623838	0.504632	0.284757	0.504632	0.104088	0.391002	0.284757	0.872889	0.284757	0.18812	0.74706	0.284757	0.504632	0.391002	0.0373861	0.623838	0.504632	1	0.391002	0.284757	0.284757	0.104088	0.623838	0.104088	0.18812	0.623838	0.0373861	0.0373861	0.623838	1	0.104088	0.18812	1.40427e-24	0.18812	0.0373861	0.0373861
Chrysiogenetes	0.391002	0.104088	0.104088	0.872889	0.104088	0.0373861	0.0373861	0.104088	0.872889	0.872889	0.391002	0.104088	0.104088	0.623838	0.504632	0.284757	0.504632	0.104088	0.391002	0.284757	0.872889	0.284757	0.18812	0.74706	0.284757	0.504632	0.391002	0.0373861	0.623838	0.504632	1	0.391002	0.284757	0.284757	0.104088	0.623838	0.104088	0.18812	0.623838	0.0373861	0.0373861	0.623838	1	0.104088	0.18812	1.40427e-24	0.18812	0.0373861	0.0373861
Coprothermobacteria	0.18812	0.0373861	0.284757	0.623838	0.0373861	0.104088	0.104088	0.284757	0.623838	1	0.284757	0.391002	0.284757	0.504632	0.623838	0.391002	0.623838	0.0373861	0.284757	0.18812	0.623838	0.391002	0.0373861	0.872889	0.104088	0.18812	0.284757	0.18812	0.872889	0.623838	0.74706	0.284757	0.104088	0.18812	0.284757	0.284757	0.284757	0.0373861	0.872889	0.18812	0.104088	0.504632	0.74706	0.284757	0.0373861	0.0373861	0.284757	0.104088	0.104088
Hydrogenophilalia	0.0373861	1.40427e-24	0.18812	0.872889	1.40427e-24	0.0373861	0.0373861	0.18812	0.872889	0.504632	0.18812	0.623838	0.18812	0.18812	0.872889	0.284757	0.284757	1.40427e-24	0.18812	0.284757	0.872889	0.284757	0.104088	0.623838	0.0373861	0.284757	0.18812	0.284757	0.623838	0.872889	0.872889	0.18812	0.0373861	0.284757	0.18812	0.18812	0.18812	0.104088	0.74706	0.284757	0.0373861	1	0.872889	0.18812	0.104088	0.104088	0.391002	0.0373861	0.0373861
Verrucomicrobiae	0.74706	0.284757	0.0373861	1	0.284757	0.104088	0.104088	0.0373861	1	0.623838	0.284757	0.0373861	0.0373861	1	0.623838	0.104088	0.74706	0.284757	0.284757	0.18812	1	0.104088	0.284757	0.391002	0.391002	1	0.284757	1.40427e-24	0.391002	0.623838	0.623838	0.284757	0.391002	0.18812	0.0373861	0.872889	0.0373861	0.284757	0.284757	1.40427e-24	0.104088	0.872889	0.623838	0.0373861	0.284757	0.0373861	0.0373861	0.104088	0.104088
Spartobacteria	0.74706	0.872889	0.504632	1.40427e-24	0.872889	0.623838	0.623838	0.504632	1.40427e-24	0.18812	0.872889	0.872889	0.504632	0.391002	0.18812	0.623838	0.18812	0.872889	0.872889	0.623838	1.40427e-24	0.623838	0.504632	0.391002	1	0.391002	0.872889	1	1	0.18812	0.104088	0.872889	1	0.623838	0.504632	0.872889	0.504632	0.504632	0.504632	1	0.623838	0.0373861	0.104088	0.504632	0.504632	0.872889	0.872889	0.623838	0.623838
Lentisphaeria	0.623838	0.284757	0.0373861	0.623838	0.284757	0.18812	0.18812	0.0373861	0.623838	1	0.0373861	0.391002	0.0373861	0.872889	0.623838	1.40427e-24	0.74706	0.284757	0.0373861	0.104088	0.623838	1.40427e-24	0.284757	0.0373861	0.18812	0.74706	0.0373861	0.104088	0.872889	0.623838	0.18812	0.0373861	0.18812	0.104088	0.0373861	0.872889	0.0373861	0.284757	0.504632	0.104088	0.18812	0.504632	0.18812	0.0373861	0.284757	0.284757	0.0373861	0.18812	0.18812
Endomicrobia	0.504632	0.18812	1.40427e-24	0.504632	0.18812	0.0373861	0.0373861	1.40427e-24	0.504632	0.872889	0.18812	0.18812	1.40427e-24	0.623838	0.872889	0.0373861	0.391002	0.18812	0.18812	0.284757	0.504632	0.0373861	0.391002	0.18812	0.284757	0.872889	0.18812	0.0373861	0.623838	0.872889	0.284757	0.18812	0.284757	0.284757	1.40427e-24	1	1.40427e-24	0.391002	0.623838	0.0373861	0.0373861	0.623838	0.284757	1.40427e-24	0.391002	0.104088	0.104088	0.0373861	0.0373861
Elusimicrobia	0.391002	0.18812	0.18812	0.872889	0.18812	0.284757	0.284757	0.18812	0.872889	0.872889	1.40427e-24	0.74706	0.18812	0.74706	0.504632	0.0373861	0.872889	0.18812	1.40427e-24	0.0373861	0.872889	0.0373861	0.104088	0.104088	0.0373861	0.872889	1.40427e-24	0.284757	0.623838	0.504632	0.391002	1.40427e-24	0.0373861	0.0373861	0.18812	0.74706	0.18812	0.104088	0.74706	0.284757	0.284757	0.623838	0.391002	0.18812	0.104088	0.391002	0.104088	0.284757	0.284757
Fibrobacteria	0.104088	0.0373861	0.284757	1	0.0373861	0.18812	0.18812	0.284757	1	0.623838	0.0373861	0.872889	0.284757	0.391002	0.623838	0.18812	0.623838	0.0373861	0.0373861	0.104088	1	0.18812	0.0373861	0.391002	1.40427e-24	0.391002	0.0373861	0.391002	0.391002	0.623838	0.74706	0.0373861	1.40427e-24	0.104088	0.284757	0.284757	0.284757	0.0373861	0.872889	0.391002	0.18812	0.872889	0.74706	0.284757	0.0373861	0.284757	0.284757	0.18812	0.18812
Candidatus Babeliae	0.284757	0.623838	1	0.284757	0.623838	0.872889	0.872889	1	0.284757	0.0373861	0.623838	0.18812	1	0.18812	0.0373861	0.872889	0.391002	0.623838	0.623838	0.872889	0.284757	0.872889	1	0.623838	0.504632	0.872889	0.623838	0.504632	0.104088	0.0373861	0.504632	0.623838	0.504632	0.872889	1	0.391002	1	1	0.104088	0.504632	0.872889	0.18812	0.504632	1	1	0.623838	0.623838	0.872889	0.872889
[truncated: 31 more columns]

## Sheet: Cluster C Spearman's Rho Value
	Aquificae	Thermoprotei	Alphaproteobacteria	Betaproteobacteria	Gammaproteobacteria	Deltaproteobacteria	Deinococci	Actinobacteria	Clostridia	Bacilli	Acidobacteriia	Blastocatellia	Planctomycetia	Nitrososphaeria	Nitrospira	Chloroflexia	Thermomicrobia	Cytophagia	Flavobacteriia	Gemmatimonadetes	Vicinamibacteria	Thermotogae	Epsilonproteobacteria	Anaerolineae	Bacteroidia	Methanomicrobia	Caldilineae	Halobacteria	Limnochordia	Spirochaetia	Ignavibacteria	Chlorobia	Negativicutes	Rubrobacteria	Thermodesulfobacteria	Thermococci	Ktedonobacteria	Sphingobacteriia	Dehalococcoidia	Calditrichae	Synergistia	Deferribacteres	Archaeoglobi	Ardenticatenia	Nitriliruptoria	Fimbriimonadia	Chitinophagia	Opitutae	Gloeobacteria
Aquificae	1	-0.103571	0.164286	0.396429	-0.121429	0.146429	0.1	-0.00357143	0.189286	0.15	0.0821429	0.49151	0	0.278571	0.564286	0.139286	-0.00357143	-0.0285714	-0.121429	-0.146429	0.267857	0.546429	0.1	0.128571	-0.0535714	0.185714	-0.0964286	0.00714286	0.478571	0	0.535714	0.117857	0.503571	0.0928571	0.560714	-0.0607143	-0.221429	0.0607143	0.303571	0.239286	0.478571	0.310714	0.371429	0.467857	0.160714	-0.0928571	-0.214286	0.417857	0.6
Thermoprotei	-0.103571	1	-0.842857	-0.835714	-0.746429	-0.860714	-0.935714	-0.785714	-0.807143	-0.878571	-0.803571	-0.602324	-0.757143	-0.396429	-0.146429	-0.832143	-0.796429	-0.803571	-0.735714	-0.746429	-0.721429	-0.364286	-0.846429	-0.735714	-0.760714	-0.510714	-0.707143	-0.757143	-0.228571	-0.760714	-0.457143	-0.892857	-0.757143	-0.685714	-0.742857	-0.771429	-0.6	-0.639286	-0.782143	-0.267857	-0.546429	-0.542857	-0.432143	-0.375	-0.625	-0.807143	-0.739286	-0.55	-0.478571
Alphaproteobacteria	0.164286	-0.842857	1	0.764286	0.660714	0.678571	0.917857	0.835714	0.682143	0.678571	0.846429	0.525469	0.8	0.603571	0.189286	0.860714	0.832143	0.821429	0.732143	0.703571	0.8	0.4	0.910714	0.775	0.753571	0.607143	0.685714	0.803571	0.192857	0.739286	0.564286	0.842857	0.721429	0.732143	0.657143	0.8	0.596429	0.782143	0.914286	0.335714	0.628571	0.521429	0.632143	0.525	0.664286	0.592857	0.667857	0.621429	0.482143
Betaproteobacteria	0.396429	-0.835714	0.764286	1	0.582143	0.817857	0.778571	0.6	0.807143	0.846429	0.703571	0.686327	0.617857	0.392857	0.539286	0.685714	0.657143	0.625	0.525	0.521429	0.692857	0.467857	0.685714	0.642857	0.510714	0.428571	0.585714	0.475	0.528571	0.55	0.653571	0.771429	0.910714	0.664286	0.775	0.5	0.457143	0.571429	0.810714	0.364286	0.707143	0.582143	0.457143	0.603571	0.439286	0.685714	0.385714	0.632143	0.660714
Gammaproteobacteria	-0.121429	-0.746429	0.660714	0.582143	1	0.617857	0.789286	0.625	0.496429	0.65	0.453571	0.673816	0.628571	0.464286	-0.0428571	0.521429	0.732143	0.732143	0.692857	0.75	0.382143	0.217857	0.689286	0.421429	0.564286	0.682143	0.396429	0.703571	0.285714	0.789286	0.589286	0.692857	0.442857	0.778571	0.45	0.767857	0.325	0.603571	0.678571	0.371429	0.182143	0.114286	0.617857	0.157143	0.264286	0.560714	0.728571	0.385714	0.314286
Deltaproteobacteria	0.146429	-0.860714	0.678571	0.817857	0.617857	1	0.778571	0.775	0.946429	0.960714	0.778571	0.689902	0.767857	0.471429	0.307143	0.817857	0.757143	0.778571	0.753571	0.742857	0.739286	0.417857	0.775	0.785714	0.707143	0.55	0.742857	0.660714	0.489286	0.689286	0.482143	0.9	0.835714	0.757143	0.653571	0.65	0.639286	0.592857	0.65	0.496429	0.728571	0.496429	0.4	0.503571	0.496429	0.767857	0.632143	0.585714	0.682143
Deinococci	0.1	-0.935714	0.917857	0.778571	0.789286	0.778571	1	0.832143	0.725	0.789286	0.796429	0.629133	0.825	0.514286	0.0642857	0.839286	0.871429	0.896429	0.803571	0.789286	0.753571	0.339286	0.925	0.75	0.771429	0.642857	0.692857	0.85	0.192857	0.846429	0.542857	0.903571	0.692857	0.767857	0.65	0.871429	0.592857	0.721429	0.860714	0.35	0.514286	0.442857	0.585714	0.371429	0.664286	0.782143	0.764286	0.528571	0.453571
Actinobacteria	-0.00357143	-0.785714	0.835714	0.6	0.625	0.775	0.832143	1	0.771429	0.760714	0.914286	0.56479	0.982143	0.753571	0.117857	0.95	0.95	0.960714	0.939286	0.925	0.864286	0.375	0.935714	0.882143	0.960714	0.753571	0.803571	0.939286	0.260714	0.867857	0.382143	0.921429	0.65	0.842857	0.510714	0.914286	0.742857	0.771429	0.732143	0.485714	0.664286	0.357143	0.617857	0.553571	0.703571	0.657143	0.864286	0.692857	0.542857
Clostridia	0.189286	-0.807143	0.682143	0.807143	0.496429	0.946429	0.725	0.771429	1	0.946429	0.807143	0.5916	0.753571	0.539286	0.389286	0.839286	0.760714	0.739286	0.753571	0.710714	0.732143	0.457143	0.782143	0.828571	0.721429	0.496429	0.753571	0.625	0.482143	0.642857	0.446429	0.857143	0.828571	0.685714	0.6	0.628571	0.685714	0.464286	0.664286	0.478571	0.810714	0.567857	0.385714	0.55	0.567857	0.703571	0.564286	0.607143	0.628571
Bacilli	0.15	-0.878571	0.678571	0.846429	0.65	0.960714	0.789286	0.760714	0.946429	1	0.75	0.709562	0.753571	0.467857	0.296429	0.782143	0.792857	0.771429	0.753571	0.746429	0.703571	0.414286	0.8	0.771429	0.7	0.546429	0.707143	0.653571	0.478571	0.746429	0.45	0.864286	0.842857	0.753571	0.614286	0.664286	0.610714	0.517857	0.646429	0.414286	0.682143	0.457143	0.396429	0.489286	0.539286	0.807143	0.621429	0.603571	0.646429
Acidobacteriia	0.0821429	-0.803571	0.846429	0.703571	0.453571	0.778571	0.796429	0.914286	0.807143	0.75	1	0.407507	0.889286	0.571429	0.289286	0.971429	0.828571	0.835714	0.810714	0.789286	0.889286	0.342857	0.853571	0.939286	0.878571	0.496429	0.914286	0.796429	0.225	0.667857	0.310714	0.9	0.757143	0.660714	0.596429	0.75	0.853571	0.678571	0.728571	0.360714	0.771429	0.596429	0.414286	0.617857	0.760714	0.692857	0.714286	0.664286	0.564286
Blastocatellia	0.49151	-0.602324	0.525469	0.686327	0.673816	0.689902	0.629133	0.56479	0.5916	0.709562	0.407507	1	0.605898	0.620197	0.284182	0.51832	0.645219	0.641645	0.543342	0.588025	0.584451	0.530831	0.616622	0.453977	0.466488	0.748883	0.243074	0.570152	0.630921	0.707775	0.736372	0.65773	0.707775	0.829312	0.659518	0.566578	0.0768544	0.589813	0.61126	0.530831	0.511171	0.0983021	0.720286	0.51832	0.198392	0.407507	0.44504	0.682753	0.756032
Planctomycetia	0	-0.757143	0.8	0.617857	0.628571	0.767857	0.825	0.982143	0.753571	0.753571	0.889286	0.605898	1	0.753571	0.153571	0.921429	0.95	0.975	0.928571	0.921429	0.878571	0.364286	0.903571	0.857143	0.935714	0.760714	0.771429	0.907143	0.3	0.864286	0.410714	0.910714	0.642857	0.871429	0.5	0.896429	0.707143	0.789286	0.725	0.510714	0.653571	0.3	0.632143	0.578571	0.639286	0.671429	0.828571	0.710714	0.55
Nitrososphaeria	0.278571	-0.396429	0.603571	0.392857	0.464286	0.471429	0.514286	0.753571	0.539286	0.467857	0.571429	0.620197	0.753571	1	0.342857	0.660714	0.75	0.717857	0.732143	0.703571	0.610714	0.646429	0.685714	0.575	0.732143	0.878571	0.414286	0.742857	0.567857	0.721429	0.653571	0.614286	0.475	0.785714	0.417857	0.732143	0.357143	0.571429	0.657143	0.757143	0.646429	0.235714	0.9	0.664286	0.375	0.189286	0.625	0.742857	0.575
Nitrospira	0.564286	-0.146429	0.189286	0.539286	-0.0428571	0.307143	0.0642857	0.117857	0.389286	0.296429	0.289286	0.284182	0.153571	0.342857	1	0.228571	0.0714286	0.0464286	0.0107143	-0.0142857	0.303571	0.664286	0.0571429	0.278571	0.0857143	0.139286	0.239286	-0.05	0.785714	-0.0214286	0.567857	0.167857	0.603571	0.178571	0.475	-0.0857143	0.196429	0.15	0.307143	0.489286	0.703571	0.617857	0.317857	0.775	0.0392857	0.1	-0.0892857	0.571429	0.646429
Chloroflexia	0.139286	-0.832143	0.860714	0.685714	0.521429	0.817857	0.839286	0.95	0.839286	0.782143	0.971429	0.51832	0.921429	0.660714	0.228571	1	0.864286	0.885714	0.853571	0.832143	0.910714	0.421429	0.903571	0.946429	0.914286	0.592857	0.846429	0.867857	0.242857	0.746429	0.389286	0.928571	0.753571	0.721429	0.65	0.821429	0.775	0.707143	0.75	0.410714	0.778571	0.553571	0.514286	0.6	0.742857	0.65	0.764286	0.707143	0.592857
Thermomicrobia	-0.00357143	-0.796429	0.832143	0.657143	0.732143	0.757143	0.871429	0.95	0.760714	0.792857	0.828571	0.645219	0.95	0.75	0.0714286	0.864286	1	0.971429	0.960714	0.946429	0.764286	0.321429	0.95	0.782143	0.907143	0.810714	0.735714	0.917857	0.303571	0.928571	0.457143	0.917857	0.621429	0.903571	0.460714	0.946429	0.664286	0.696429	0.803571	0.510714	0.560714	0.257143	0.675	0.460714	0.660714	0.707143	0.842857	0.614286	0.475
Cytophagia	-0.0285714	-0.803571	0.821429	0.625	0.732143	0.778571	0.896429	0.960714	0.739286	0.771429	0.835714	0.641645	0.975	0.717857	0.0464286	0.885714	0.971429	1	0.953571	0.939286	0.810714	0.328571	0.939286	0.807143	0.910714	0.803571	0.746429	0.939286	0.271429	0.925	0.457143	0.928571	0.607143	0.892857	0.482143	0.95	0.675	0.767857	0.764286	0.521429	0.560714	0.267857	0.660714	0.457143	0.646429	0.732143	0.867857	0.610714	0.492857
Flavobacteriia	-0.121429	-0.735714	0.732143	0.525	0.692857	0.753571	0.803571	0.939286	0.753571	0.753571	0.810714	0.543342	0.928571	0.732143	0.0107143	0.853571	0.960714	0.953571	1	0.978571	0.682143	0.275	0.9	0.782143	0.925	0.789286	0.792857	0.928571	0.285714	0.896429	0.375	0.903571	0.521429	0.842857	0.360714	0.946429	0.75	0.596429	0.7	0.575	0.528571	0.267857	0.607143	0.375	0.653571	0.696429	0.9	0.510714	0.421429
Gemmatimonadetes	-0.146429	-0.746429	0.703571	0.521429	0.75	0.742857	0.789286	0.925	0.710714	0.746429	0.789286	0.588025	0.921429	0.703571	-0.0142857	0.832143	0.946429	0.939286	0.978571	1	0.671429	0.253571	0.857143	0.746429	0.921429	0.771429	0.753571	0.921429	0.278571	0.896429	0.364286	0.892857	0.514286	0.857143	0.410714	0.935714	0.692857	0.617857	0.671429	0.525	0.475	0.217857	0.596429	0.371429	0.567857	0.664286	0.917857	0.55	0.428571
Vicinamibacteria	0.267857	-0.721429	0.8	0.692857	0.382143	0.739286	0.753571	0.864286	0.732143	0.703571	0.889286	0.584451	0.878571	0.610714	0.303571	0.910714	0.764286	0.810714	0.682143	0.671429	1	0.464286	0.807143	0.882143	0.785714	0.535714	0.692857	0.732143	0.264286	0.664286	0.385714	0.814286	0.792857	0.710714	0.675	0.664286	0.585714	0.810714	0.664286	0.332143	0.8	0.446429	0.496429	0.735714	0.607143	0.564286	0.571429	0.814286	0.685714
Thermotogae	0.546429	-0.364286	0.4	0.467857	0.217857	0.417857	0.339286	0.375	0.457143	0.414286	0.342857	0.530831	0.364286	0.646429	0.664286	0.421429	0.321429	0.328571	0.275	0.253571	0.464286	1	0.353571	0.367857	0.407143	0.507143	0.221429	0.360714	0.735714	0.428571	0.714286	0.321429	0.592857	0.425	0.682143	0.307143	0.1	0.35	0.432143	0.65	0.707143	0.639286	0.667857	0.782143	0.114286	0.132143	0.321429	0.764286	0.692857
Epsilonproteobacteria	0.1	-0.846429	0.910714	0.685714	0.689286	0.775	0.925	0.935714	0.782143	0.8	0.853571	0.616622	0.903571	0.685714	0.0571429	0.903571	0.95	0.939286	0.9	0.857143	0.807143	0.353571	1	0.85	0.860714	0.746429	0.746429	0.921429	0.221429	0.896429	0.460714	0.917857	0.692857	0.825	0.517857	0.917857	0.675	0.714286	0.817857	0.417857	0.614286	0.367857	0.632143	0.45	0.775	0.714286	0.792857	0.592857	0.514286
Anaerolineae	0.128571	-0.735714	0.775	0.642857	0.421429	0.785714	0.75	0.882143	0.828571	0.771429	0.939286	0.453977	0.857143	0.575	0.278571	0.946429	0.782143	0.807143	0.782143	0.746429	0.882143	0.367857	0.85	1	0.803571	0.482143	0.867857	0.775	0.246429	0.671429	0.292857	0.842857	0.782143	0.632143	0.517857	0.7	0.828571	0.614286	0.603571	0.335714	0.807143	0.546429	0.382143	0.625	0.764286	0.657143	0.642857	0.675	0.646429
Bacteroidia	-0.0535714	-0.760714	0.753571	0.510714	0.564286	0.707143	0.771429	0.960714	0.721429	0.7	0.878571	0.466488	0.935714	0.732143	0.0857143	0.914286	0.907143	0.910714	0.925	0.921429	0.785714	0.407143	0.860714	0.803571	1	0.707143	0.785714	0.925	0.225	0.842857	0.307143	0.867857	0.542857	0.753571	0.514286	0.910714	0.725	0.653571	0.675	0.485714	0.6	0.403571	0.578571	0.5	0.671429	0.625	0.914286	0.657143	0.435714
Methanomicrobia	0.185714	-0.510714	0.607143	0.428571	0.682143	0.55	0.642857	0.753571	0.496429	0.546429	0.496429	0.748883	0.760714	0.878571	0.139286	0.592857	0.810714	0.803571	0.789286	0.771429	0.535714	0.507143	0.746429	0.482143	0.707143	1	0.407143	0.814286	0.542857	0.860714	0.671429	0.692857	0.446429	0.892857	0.375	0.825	0.321429	0.653571	0.675	0.767857	0.442857	0.075	0.910714	0.457143	0.4	0.407143	0.742857	0.578571	0.55
Caldilineae	-0.0964286	-0.707143	0.685714	0.585714	0.396429	0.742857	0.692857	0.803571	0.753571	0.707143	0.914286	0.243074	0.771429	0.414286	0.239286	0.846429	0.735714	0.746429	0.792857	0.753571	0.692857	0.221429	0.746429	0.867857	0.785714	0.407143	1	0.710714	0.239286	0.6	0.182143	0.825	0.65	0.546429	0.385714	0.664286	0.967857	0.478571	0.567857	0.410714	0.664286	0.614286	0.246429	0.475	0.742857	0.785714	0.707143	0.432143	0.485714
Halobacteria	0.00714286	-0.757143	0.803571	0.475	0.703571	0.660714	0.85	0.939286	0.625	0.653571	0.796429	0.570152	0.907143	0.742857	-0.05	0.867857	0.917857	0.939286	0.928571	0.921429	0.732143	0.360714	0.921429	0.775	0.925	0.814286	0.710714	1	0.185714	0.921429	0.414286	0.867857	0.517857	0.8	0.478571	0.975	0.642857	0.7	0.714286	0.485714	0.492857	0.292857	0.689286	0.392857	0.707143	0.610714	0.932143	0.578571	0.457143
Limnochordia	0.478571	-0.228571	0.192857	0.528571	0.285714	0.489286	0.192857	0.260714	0.482143	0.478571	0.225	0.630921	0.3	0.567857	0.785714	0.242857	0.303571	0.271429	0.285714	0.278571	0.264286	0.735714	0.221429	0.246429	0.225	0.542857	0.239286	0.185714	1	0.328571	0.75	0.332143	0.596429	0.528571	0.446429	0.175	0.139286	0.228571	0.371429	0.817857	0.628571	0.392857	0.592857	0.696429	-0.0428571	0.214286	0.185714	0.578571	0.760714
Spirochaetia	0	-0.760714	0.739286	0.55	0.789286	0.689286	0.846429	0.867857	0.642857	0.746429	0.667857	0.707775	0.864286	0.721429	-0.0214286	0.746429	0.928571	0.925	0.896429	0.896429	0.664286	0.428571	0.896429	0.671429	0.842857	0.860714	0.6	0.921429	0.328571	1	0.485714	0.810714	0.55	0.878571	0.45	0.935714	0.507143	0.657143	0.682143	0.521429	0.439286	0.203571	0.721429	0.403571	0.567857	0.682143	0.878571	0.6	0.485714
Ignavibacteria	0.535714	-0.457143	0.564286	0.653571	0.589286	0.482143	0.542857	0.382143	0.446429	0.45	0.310714	0.736372	0.410714	0.653571	0.567857	0.389286	0.457143	0.457143	0.375	0.364286	0.385714	0.714286	0.460714	0.292857	0.307143	0.671429	0.182143	0.414286	0.75	0.485714	1	0.485714	0.596429	0.646429	0.657143	0.439286	0.0607143	0.496429	0.739286	0.721429	0.546429	0.410714	0.846429	0.575	0.0714286	0.203571	0.314286	0.578571	0.628571
Chlorobia	0.117857	-0.892857	0.842857	0.771429	0.692857	0.9	0.903571	0.921429	0.857143	0.864286	0.9	0.65773	0.910714	0.614286	0.167857	0.928571	0.917857	0.928571	0.903571	0.892857	0.814286	0.321429	0.917857	0.842857	0.867857	0.692857	0.825	0.867857	0.332143	0.810714	0.485714	1	0.753571	0.835714	0.632143	0.864286	0.728571	0.707143	0.821429	0.5	0.664286	0.432143	0.557143	0.467857	0.685714	0.771429	0.796429	0.585714	0.585714
Negativicutes	0.503571	-0.757143	0.721429	0.910714	0.442857	0.835714	0.692857	0.65	0.828571	0.842857	0.757143	0.707775	0.642857	0.475	0.603571	0.753571	0.621429	0.607143	0.521429	0.514286	0.792857	0.592857	0.692857	0.782143	0.542857	0.446429	0.65	0.517857	0.596429	0.55	0.596429	0.753571	1	0.646429	0.782143	0.457143	0.514286	0.585714	0.675	0.407143	0.867857	0.639286	0.45	0.771429	0.503571	0.610714	0.385714	0.767857	0.875
Rubrobacteria	0.0928571	-0.685714	0.732143	0.664286	0.778571	0.757143	0.767857	0.842857	0.685714	0.753571	0.660714	0.829312	0.871429	0.785714	0.178571	0.721429	0.903571	0.892857	0.842857	0.857143	0.710714	0.425	0.825	0.632143	0.753571	0.892857	0.546429	0.8	0.528571	0.878571	0.646429	0.835714	0.646429	1	0.503571	0.821429	0.432143	0.785714	0.757143	0.653571	0.557143	0.132143	0.789286	0.55	0.364286	0.560714	0.725	0.682143	0.625
Thermodesulfobacteria	0.560714	-0.742857	0.657143	0.775	0.45	0.653571	0.65	0.510714	0.6	0.614286	0.596429	0.659518	0.5	0.417857	0.475	0.65	0.460714	0.482143	0.360714	0.410714	0.675	0.682143	0.517857	0.517857	0.514286	0.375	0.385714	0.478571	0.446429	0.45	0.657143	0.632143	0.782143	0.503571	1	0.435714	0.203571	0.560714	0.682143	0.328571	0.664286	0.653571	0.510714	0.628571	0.271429	0.360714	0.410714	0.739286	0.667857
Thermococci	-0.0607143	-0.771429	0.8	0.5	0.767857	0.65	0.871429	0.914286	0.628571	0.664286	0.75	0.566578	0.896429	0.732143	-0.0857143	0.821429	0.946429	0.95	0.946429	0.935714	0.664286	0.307143	0.917857	0.7	0.910714	0.825	0.664286	0.975	0.175	0.935714	0.439286	0.864286	0.457143	0.821429	0.435714	1	0.607143	0.660714	0.764286	0.489286	0.414286	0.235714	0.703571	0.307143	0.660714	0.635714	0.928571	0.510714	0.342857
Ktedonobacteria	-0.221429	-0.6	0.596429	0.457143	0.325	0.639286	0.592857	0.742857	0.685714	0.610714	0.853571	0.0768544	0.707143	0.357143	0.196429	0.775	0.664286	0.675	0.75	0.692857	0.585714	0.1	0.675	0.828571	0.725	0.321429	0.967857	0.642857	0.139286	0.507143	0.0607143	0.728571	0.514286	0.432143	0.203571	0.607143	1	0.378571	0.464286	0.335714	0.578571	0.55	0.146429	0.367857	0.75	0.728571	0.653571	0.310714	0.342857
Sphingobacteriia	0.0607143	-0.639286	0.782143	0.571429	0.603571	0.592857	0.721429	0.771429	0.464286	0.517857	0.678571	0.589813	0.789286	0.571429	0.15	0.707143	0.696429	0.767857	0.596429	0.617857	0.810714	0.35	0.714286	0.614286	0.653571	0.653571	0.478571	0.7	0.228571	0.657143	0.496429	0.707143	0.585714	0.785714	0.560714	0.660714	0.378571	1	0.667857	0.357143	0.507143	0.196429	0.625	0.567857	0.360714	0.435714	0.603571	0.678571	0.542857
Dehalococcoidia	0.303571	-0.782143	0.914286	0.810714	0.678571	0.65	0.860714	0.732143	0.664286	0.646429	0.728571	0.61126	0.725	0.657143	0.307143	0.75	0.803571	0.764286	0.7	0.671429	0.664286	0.432143	0.817857	0.603571	0.675	0.675	0.567857	0.714286	0.371429	0.682143	0.739286	0.821429	0.675	0.757143	0.682143	0.764286	0.464286	0.667857	1	0.503571	0.589286	0.475	0.742857	0.485714	0.535714	0.528571	0.592857	0.560714	0.457143
Calditrichae	0.239286	-0.267857	0.335714	0.364286	0.371429	0.496429	0.35	0.485714	0.478571	0.414286	0.360714	0.530831	0.510714	0.757143	0.489286	0.410714	0.510714	0.521429	0.575	0.525	0.332143	0.65	0.417857	0.335714	0.485714	0.767857	0.410714	0.485714	0.817857	0.521429	0.721429	0.5	0.407143	0.653571	0.328571	0.489286	0.335714	0.357143	0.503571	1	0.571429	0.346429	0.75	0.557143	0.132143	0.278571	0.492857	0.460714	0.585714
Synergistia	0.478571	-0.546429	0.628571	0.707143	0.182143	0.728571	0.514286	0.664286	0.810714	0.682143	0.771429	0.511171	0.653571	0.646429	0.703571	0.778571	0.560714	0.560714	0.528571	0.475	0.8	0.707143	0.614286	0.807143	0.6	0.442857	0.664286	0.492857	0.628571	0.439286	0.546429	0.664286	0.867857	0.557143	0.664286	0.414286	0.578571	0.507143	0.589286	0.571429	1	0.710714	0.482143	0.882143	0.475	0.403571	0.353571	0.8	0.828571
Deferribacteres	0.310714	-0.542857	0.521429	0.582143	0.114286	0.496429	0.442857	0.357143	0.567857	0.457143	0.596429	0.0983021	0.3	0.235714	0.617857	0.553571	0.257143	0.267857	0.267857	0.217857	0.446429	0.639286	0.367857	0.546429	0.403571	0.075	0.614286	0.292857	0.392857	0.203571	0.410714	0.432143	0.639286	0.132143	0.653571	0.235714	0.55	0.196429	0.475	0.346429	0.710714	1	0.203571	0.578571	0.410714	0.407143	0.303571	0.453571	0.475
Archaeoglobi	0.371429	-0.432143	0.632143	0.457143	0.617857	0.4	0.585714	0.617857	0.385714	0.396429	0.414286	0.720286	0.632143	0.9	0.317857	0.514286	0.675	0.660714	0.607143	0.596429	0.496429	0.667857	0.632143	0.382143	0.578571	0.910714	0.246429	0.689286	0.592857	0.721429	0.846429	0.557143	0.45	0.789286	0.510714	0.703571	0.146429	0.625	0.742857	0.75	0.482143	0.203571	1	0.567857	0.253571	0.189286	0.578571	0.660714	0.546429
Ardenticatenia	0.467857	-0.375	0.525	0.603571	0.157143	0.503571	0.371429	0.553571	0.55	0.489286	0.617857	0.51832	0.578571	0.664286	0.775	0.6	0.460714	0.457143	0.375	0.371429	0.735714	0.782143	0.45	0.625	0.5	0.457143	0.475	0.392857	0.696429	0.403571	0.575	0.467857	0.771429	0.55	0.628571	0.307143	0.367857	0.567857	0.485714	0.557143	0.882143	0.578571	0.567857	1	0.246429	0.239286	0.282143	0.910714	0.835714
Nitriliruptoria	0.160714	-0.625	0.664286	0.439286	0.264286	0.496429	0.664286	0.703571	0.567857	0.539286	0.760714	0.198392	0.639286	0.375	0.0392857	0.742857	0.660714	0.646429	0.653571	0.567857	0.607143	0.114286	0.775	0.764286	0.671429	0.4	0.742857	0.707143	-0.0428571	0.567857	0.0714286	0.685714	0.503571	0.364286	0.271429	0.660714	0.75	0.360714	0.535714	0.132143	0.475	0.410714	0.253571	0.246429	1	0.664286	0.578571	0.292857	0.321429
Fimbriimonadia	-0.0928571	-0.807143	0.592857	0.685714	0.560714	0.767857	0.782143	0.657143	0.703571	0.807143	0.692857	0.407507	0.671429	0.189286	0.1	0.65	0.707143	0.732143	0.696429	0.664286	0.564286	0.132143	0.714286	0.657143	0.625	0.407143	0.785714	0.610714	0.214286	0.682143	0.203571	0.771429	0.610714	0.560714	0.360714	0.635714	0.728571	0.435714	0.528571	0.278571	0.403571	0.407143	0.189286	0.239286	0.664286	1	0.642857	0.278571	0.378571
Chitinophagia	-0.214286	-0.739286	0.667857	0.385714	0.728571	0.632143	0.764286	0.864286	0.564286	0.621429	0.714286	0.44504	0.828571	0.625	-0.0892857	0.764286	0.842857	0.867857	0.9	0.917857	0.571429	0.321429	0.792857	0.642857	0.914286	0.742857	0.707143	0.932143	0.185714	0.878571	0.314286	0.796429	0.385714	0.725	0.410714	0.928571	0.653571	0.603571	0.592857	0.492857	0.353571	0.303571	0.578571	0.282143	0.578571	0.642857	1	0.471429	0.325
Opitutae	0.417857	-0.55	0.621429	0.632143	0.385714	0.585714	0.528571	0.692857	0.607143	0.603571	0.664286	0.682753	0.710714	0.742857	0.571429	0.707143	0.614286	0.610714	0.510714	0.55	0.814286	0.764286	0.592857	0.675	0.657143	0.578571	0.432143	0.578571	0.578571	0.6	0.578571	0.585714	0.767857	0.682143	0.739286	0.510714	0.310714	0.678571	0.560714	0.460714	0.8	0.453571	0.660714	0.910714	0.292857	0.278571	0.471429	1	0.792857
Gloeobacteria	0.6	-0.478571	0.482143	0.660714	0.314286	0.682143	0.453571	0.542857	0.628571	0.646429	0.564286	0.756032	0.55	0.575	0.646429	0.592857	0.475	0.492857	0.421429	0.428571	0.685714	0.692857	0.514286	0.646429	0.435714	0.55	0.485714	0.457143	0.760714	0.485714	0.628571	0.585714	0.875	0.625	0.667857	0.342857	0.342857	0.542857	0.457143	0.585714	0.828571	0.475	0.546429	0.835714	0.321429	0.378571	0.325	0.792857	1
Coriobacteriia	0.375	-0.435714	0.467857	0.557143	0.475	0.646429	0.475	0.607143	0.685714	0.642857	0.45	0.75782	0.628571	0.864286	0.496429	0.542857	0.664286	0.625	0.65	0.614286	0.503571	0.725	0.585714	0.471429	0.578571	0.821429	0.367857	0.557143	0.825	0.660714	0.764286	0.607143	0.596429	0.792857	0.482143	0.578571	0.271429	0.425	0.614286	0.875	0.692857	0.3	0.810714	0.65	0.203571	0.310714	0.489286	0.675	0.682143
Candidatus Brocadiae	0.182143	0.0107143	-0.0607143	0.157143	-0.210714	0.167857	-0.128571	0.103571	0.257143	0.15	0.242857	-0.0607686	0.117857	0.228571	0.796429	0.171429	-0.0357143	-0.0142857	0.0285714	0	0.167857	0.532143	-0.0714286	0.275	0.153571	0.0107143	0.317857	-0.0392857	0.571429	-0.0678571	0.160714	0.0214286	0.314286	-0.0392857	0.164286	-0.110714	0.364286	-0.025	-0.0642857	0.396429	0.539286	0.564286	0.0642857	0.607143	0.0892857	0.103571	0.0464286	0.410714	0.435714
Dictyoglomia	0.525	-0.5	0.55	0.582143	0.532143	0.507143	0.507143	0.532143	0.507143	0.517857	0.382143	0.781055	0.535714	0.807143	0.510714	0.492857	0.557143	0.528571	0.460714	0.471429	0.510714	0.835714	0.528571	0.35	0.521429	0.767857	0.160714	0.532143	0.714286	0.610714	0.85	0.510714	0.589286	0.707143	0.710714	0.539286	0.0321429	0.557143	0.671429	0.675	0.596429	0.342857	0.885714	0.667857	0.142857	0.160714	0.460714	0.785714	0.65
Methanobacteria	0.403571	-0.553571	0.767857	0.492857	0.567857	0.353571	0.682143	0.614286	0.371429	0.353571	0.503571	0.552279	0.585714	0.778571	0.246429	0.589286	0.642857	0.625	0.557143	0.532143	0.521429	0.632143	0.678571	0.417857	0.610714	0.757143	0.3	0.714286	0.353571	0.660714	0.767857	0.575	0.446429	0.628571	0.625	0.725	0.203571	0.6	0.835714	0.546429	0.460714	0.396429	0.903571	0.478571	0.428571	0.214286	0.592857	0.592857	0.407143
Methylacidiphilae	0.442857	-0.453571	0.464286	0.589286	0.525	0.528571	0.464286	0.503571	0.535714	0.567857	0.328571	0.800715	0.539286	0.782143	0.535714	0.428571	0.564286	0.532143	0.464286	0.467857	0.482143	0.803571	0.496429	0.325	0.478571	0.764286	0.142857	0.464286	0.782143	0.625	0.814286	0.475	0.578571	0.739286	0.596429	0.496429	0.0285714	0.514286	0.596429	0.7	0.578571	0.253571	0.839286	0.671429	0.075	0.228571	0.410714	0.767857	0.642857
Oligoflexia	0.746429	-0.475	0.578571	0.75	0.364286	0.485714	0.485714	0.414286	0.510714	0.507143	0.4	0.770331	0.439286	0.617857	0.607143	0.453571	0.471429	0.414286	0.292857	0.289286	0.564286	0.65	0.482143	0.35	0.332143	0.560714	0.135714	0.339286	0.639286	0.407143	0.807143	0.496429	0.717857	0.610714	0.739286	0.35	-0.0107143	0.521429	0.732143	0.467857	0.642857	0.325	0.717857	0.675	0.2	0.171429	0.157143	0.717857	0.678571
Thermoleophilia	-0.253571	-0.510714	0.5	0.314286	0.257143	0.557143	0.478571	0.739286	0.564286	0.525	0.771429	0.123324	0.710714	0.460714	0.217857	0.725	0.6	0.639286	0.678571	0.667857	0.642857	0.396429	0.571429	0.746429	0.785714	0.378571	0.839286	0.646429	0.235714	0.571429	0.0571429	0.592857	0.467857	0.460714	0.303571	0.567857	0.814286	0.475	0.3	0.410714	0.6	0.557143	0.242857	0.575	0.507143	0.571429	0.721429	0.553571	0.435714
Tissierellia	0.025	-0.885714	0.803571	0.778571	0.55	0.903571	0.817857	0.871429	0.939286	0.903571	0.914286	0.496872	0.846429	0.510714	0.246429	0.928571	0.825	0.821429	0.8	0.778571	0.832143	0.367857	0.853571	0.892857	0.832143	0.464286	0.817857	0.728571	0.260714	0.696429	0.332143	0.896429	0.782143	0.689286	0.617857	0.725	0.757143	0.614286	0.7	0.321429	0.746429	0.560714	0.357143	0.528571	0.642857	0.735714	0.678571	0.639286	0.521429
Fusobacteriia	0.0535714	-0.928571	0.875	0.75	0.832143	0.789286	0.985714	0.839286	0.742857	0.821429	0.757143	0.66488	0.832143	0.55	0.0142857	0.814286	0.907143	0.914286	0.85	0.839286	0.703571	0.332143	0.932143	0.717857	0.792857	0.696429	0.667857	0.867857	0.221429	0.9	0.532143	0.903571	0.653571	0.807143	0.6	0.907143	0.571429	0.671429	0.839286	0.385714	0.471429	0.371429	0.607143	0.325	0.639286	0.789286	0.803571	0.510714	0.425
Thermoplasmata	0.0214286	-0.364286	0.367857	0.296429	0.571429	0.460714	0.467857	0.560714	0.407143	0.464286	0.339286	0.554066	0.571429	0.710714	0.164286	0.389286	0.657143	0.639286	0.710714	0.682143	0.264286	0.475	0.542857	0.310714	0.578571	0.871429	0.435714	0.646429	0.635714	0.75	0.567857	0.539286	0.3	0.728571	0.185714	0.675	0.364286	0.353571	0.482143	0.867857	0.321429	0.146429	0.742857	0.342857	0.267857	0.457143	0.696429	0.353571	0.439286
Chlamydiia	0.164286	-0.896429	0.757143	0.757143	0.703571	0.882143	0.878571	0.857143	0.825	0.878571	0.807143	0.702413	0.85	0.532143	0.103571	0.85	0.882143	0.885714	0.853571	0.85	0.739286	0.25	0.882143	0.760714	0.807143	0.678571	0.725	0.825	0.296429	0.803571	0.432143	0.964286	0.714286	0.796429	0.6	0.835714	0.632143	0.635714	0.760714	0.410714	0.553571	0.314286	0.503571	0.346429	0.7	0.8	0.760714	0.514286	0.542857
Saprospiria	0.475	-0.617857	0.757143	0.678571	0.2	0.578571	0.653571	0.632143	0.603571	0.525	0.775	0.441466	0.625	0.382143	0.267857	0.778571	0.55	0.571429	0.439286	0.410714	0.853571	0.25	0.667857	0.746429	0.525	0.278571	0.55	0.517857	0.0714286	0.364286	0.335714	0.696429	0.732143	0.457143	0.664286	0.453571	0.45	0.625	0.678571	0.0964286	0.7	0.439286	0.321429	0.539286	0.621429	0.392857	0.271429	0.575	0.546429
Phycisphaerae	0.564286	-0.489286	0.614286	0.607143	0.542857	0.585714	0.614286	0.628571	0.542857	0.553571	0.471429	0.890081	0.667857	0.817857	0.371429	0.582143	0.671429	0.682143	0.582143	0.567857	0.65	0.614286	0.660714	0.492857	0.525	0.853571	0.275	0.632143	0.639286	0.675	0.832143	0.657143	0.642857	0.832143	0.607143	0.621429	0.139286	0.667857	0.725	0.7	0.621429	0.164286	0.889286	0.621429	0.289286	0.282143	0.442857	0.703571	0.735714
Acidimicrobiia	0.110714	-0.639286	0.732143	0.607143	0.517857	0.714286	0.717857	0.875	0.660714	0.642857	0.828571	0.563003	0.889286	0.728571	0.296429	0.814286	0.85	0.867857	0.846429	0.821429	0.771429	0.385714	0.789286	0.728571	0.828571	0.785714	0.792857	0.807143	0.471429	0.739286	0.503571	0.871429	0.635714	0.839286	0.478571	0.782143	0.7	0.75	0.742857	0.707143	0.667857	0.364286	0.664286	0.614286	0.582143	0.635714	0.75	0.607143	0.625
Mollicutes	0.167857	-0.510714	0.535714	0.460714	0.628571	0.596429	0.596429	0.707143	0.614286	0.632143	0.45	0.727436	0.717857	0.867857	0.182143	0.560714	0.8	0.760714	0.782143	0.742857	0.478571	0.55	0.717857	0.453571	0.689286	0.935714	0.364286	0.725	0.589286	0.835714	0.642857	0.657143	0.439286	0.853571	0.342857	0.778571	0.296429	0.492857	0.642857	0.767857	0.475	0.103571	0.842857	0.428571	0.35	0.417857	0.675	0.557143	0.478571
Acidithiobacillia	0.164286	0.0714286	-0.164286	0.210714	-0.196429	0.167857	-0.142857	-0.075	0.175	0.175	0.1	0.132261	-0.00714286	-0.0464286	0.475	0.0142857	-0.0785714	-0.0892857	-0.0642857	-0.0107143	0.132143	0.25	-0.171429	0.15	-0.0642857	-0.182143	0.221429	-0.2	0.460714	-0.0928571	0.05	-0.0107143	0.35	0.0178571	0.175	-0.260714	0.128571	-0.157143	-0.153571	0.192857	0.364286	0.296429	-0.146429	0.475	-0.232143	0.103571	-0.175	0.289286	0.442857
Methanococci	-0.0428571	-0.771429	0.792857	0.528571	0.753571	0.65	0.867857	0.917857	0.632143	0.685714	0.75	0.5916	0.910714	0.721429	-0.075	0.810714	0.964286	0.957143	0.939286	0.928571	0.685714	0.275	0.925	0.696429	0.903571	0.828571	0.65	0.957143	0.175	0.942857	0.410714	0.864286	0.475	0.839286	0.414286	0.989286	0.592857	0.675	0.760714	0.453571	0.407143	0.178571	0.689286	0.317857	0.682143	0.667857	0.9	0.525	0.35
Caldisericia	0.278571	-0.160714	0.285714	0.396429	0.360714	0.321429	0.225	0.292857	0.296429	0.292857	0.221429	0.473637	0.317857	0.625	0.646429	0.207143	0.353571	0.317857	0.35	0.328571	0.178571	0.632143	0.257143	0.175	0.260714	0.642857	0.282143	0.282143	0.885714	0.375	0.760714	0.310714	0.417857	0.553571	0.289286	0.285714	0.207143	0.310714	0.457143	0.882143	0.478571	0.342857	0.707143	0.607143	-0.00714286	0.178571	0.303571	0.45	0.592857
Kiritimatiellae	0.378571	-0.475	0.457143	0.528571	0.232143	0.703571	0.421429	0.682143	0.742857	0.671429	0.657143	0.598749	0.678571	0.735714	0.596429	0.710714	0.571429	0.585714	0.582143	0.564286	0.732143	0.785714	0.560714	0.725	0.667857	0.582143	0.571429	0.557143	0.703571	0.560714	0.489286	0.607143	0.746429	0.621429	0.592857	0.467857	0.478571	0.482143	0.410714	0.667857	0.896429	0.539286	0.546429	0.857143	0.357143	0.360714	0.492857	0.853571	0.846429
Erysipelotrichia	0.317857	-0.867857	0.778571	0.871429	0.421429	0.835714	0.810714	0.682143	0.885714	0.846429	0.807143	0.507596	0.671429	0.367857	0.367857	0.825	0.664286	0.671429	0.589286	0.542857	0.789286	0.453571	0.760714	0.796429	0.635714	0.321429	0.685714	0.564286	0.278571	0.557143	0.435714	0.796429	0.842857	0.528571	0.739286	0.564286	0.592857	0.496429	0.725	0.246429	0.760714	0.685714	0.314286	0.525	0.628571	0.714286	0.453571	0.585714	0.542857
Zetaproteobacteria	0.628571	-0.442857	0.485714	0.642857	0.217857	0.607143	0.428571	0.467857	0.664286	0.567857	0.492857	0.670242	0.5	0.592857	0.617857	0.589286	0.4	0.428571	0.317857	0.303571	0.7	0.714286	0.453571	0.582143	0.385714	0.389286	0.25	0.335714	0.578571	0.342857	0.653571	0.492857	0.75	0.507143	0.728571	0.289286	0.146429	0.471429	0.510714	0.432143	0.832143	0.460714	0.525	0.760714	0.171429	0.146429	0.146429	0.8	0.746429
Chrysiogenetes	-0.175	-0.207143	-0.0285714	0.210714	0.214286	0.232143	0.135714	0.025	0.242857	0.267857	0.114286	-0.103664	0.0285714	-0.110714	0.271429	0.025	0.103571	0.0892857	0.210714	0.160714	-0.214286	-0.0535714	0.0571429	0.0857143	0.0642857	0.0357143	0.392857	0.0392857	0.285714	0.0785714	0.0785714	0.175	0.0892857	-0.0178571	-0.125	0.103571	0.478571	-0.25	0.0857143	0.271429	0.0178571	0.314286	-0.0892857	-0.121429	0.271429	0.528571	0.210714	-0.246429	-0.00714286
Coprothermobacteria	0.485714	-0.435714	0.453571	0.592857	0.592857	0.55	0.475	0.492857	0.521429	0.557143	0.328571	0.872208	0.542857	0.771429	0.542857	0.439286	0.542857	0.539286	0.464286	0.489286	0.485714	0.735714	0.482143	0.371429	0.425	0.760714	0.15	0.475	0.8	0.596429	0.875	0.503571	0.610714	0.757143	0.610714	0.485714	0.0392857	0.535714	0.589286	0.703571	0.582143	0.210714	0.846429	0.660714	0.0464286	0.196429	0.385714	0.760714	0.721429
Hydrogenophilalia	0.65773	-0.5916	0.502234	0.752458	0.287757	0.630921	0.49151	0.453977	0.559428	0.602324	0.543342	0.702147	0.47185	0.30563	0.49151	0.559428	0.400358	0.411081	0.262735	0.30563	0.689902	0.389634	0.450402	0.512958	0.357462	0.323503	0.319929	0.334227	0.418231	0.309205	0.468275	0.5916	0.806077	0.487936	0.784629	0.269884	0.173369	0.571939	0.527257	0.176944	0.627346	0.325291	0.341376	0.586238	0.346738	0.364611	0.18588	0.663092	0.748883
Verrucomicrobiae	0.225	-0.760714	0.596429	0.717857	0.682143	0.721429	0.75	0.667857	0.671429	0.8	0.546429	0.784629	0.696429	0.453571	0.0428571	0.6	0.792857	0.75	0.685714	0.7	0.578571	0.171429	0.746429	0.503571	0.607143	0.653571	0.414286	0.639286	0.296429	0.753571	0.414286	0.778571	0.6	0.771429	0.485714	0.703571	0.310714	0.525	0.671429	0.285714	0.346429	0.0214286	0.492857	0.235714	0.510714	0.692857	0.560714	0.45	0.432143
Spartobacteria	0.51832	-0.520107	0.675603	0.695264	0.216265	0.521895	0.495085	0.584451	0.566578	0.527257	0.691689	0.487478	0.566578	0.598749	0.723861	0.659518	0.495085	0.470063	0.377123	0.364611	0.754245	0.759607	0.548704	0.659518	0.530831	0.434317	0.534406	0.455764	0.584451	0.434317	0.573727	0.530831	0.834674	0.516533	0.722074	0.366399	0.416443	0.604111	0.605898	0.441466	0.863271	0.691689	0.555854	0.940125	0.420018	0.323503	0.334227	0.872208	0.80429
Lentisphaeria	0.117857	-0.325	0.232143	0.307143	-0.0178571	0.360714	0.260714	0.307143	0.503571	0.439286	0.425	-0.0482574	0.242857	0.132143	0.267857	0.357143	0.321429	0.25	0.375	0.25	0.160714	0.1	0.389286	0.45	0.321429	0.135714	0.589286	0.260714	0.189286	0.232143	-0.0357143	0.357143	0.346429	0.0571429	-0.0178571	0.257143	0.653571	-0.153571	0.221429	0.207143	0.378571	0.453571	-0.0285714	0.117857	0.739286	0.571429	0.253571	0	0.196429
Endomicrobia	0.492857	-0.342857	0.432143	0.557143	0.267857	0.521429	0.3	0.446429	0.539286	0.467857	0.432143	0.609473	0.460714	0.678571	0.760714	0.489286	0.353571	0.364286	0.289286	0.3	0.582143	0.835714	0.35	0.464286	0.385714	0.489286	0.242857	0.310714	0.771429	0.332143	0.725	0.4	0.689286	0.55	0.671429	0.25	0.146429	0.542857	0.460714	0.610714	0.803571	0.489286	0.635714	0.878571	0.0142857	0.05	0.228571	0.860714	0.792857
Elusimicrobia	0.691761	-0.26165	0.161291	0.408605	0.129033	0.458784	0.218639	0.247313	0.473121	0.462369	0.175628	0.617043	0.247313	0.387099	0.419358	0.279572	0.240145	0.240145	0.19355	0.136202	0.318998	0.408605	0.318998	0.304661	0.146954	0.43011	0.0537638	0.207887	0.523301	0.247313	0.448032	0.33692	0.512548	0.33692	0.347672	0.172044	0.014337	0.186381	0.26165	0.358425	0.48029	0.0931906	0.372762	0.326167	0.326167	0.189965	0.0465953	0.369178	0.609323
Fibrobacteria	0.328571	-0.107143	0.167857	0.357143	0.425	0.0821429	0.182143	-0.0178571	0.0571429	0.128571	-0.0892857	0.396783	0.025	0.339286	0.55	-0.0857143	0.128571	0.0928571	0.0642857	0.05	-0.114286	0.471429	0.0785714	-0.114286	-0.0607143	0.439286	-0.0642857	0.0571429	0.692857	0.214286	0.771429	0.0678571	0.232143	0.307143	0.210714	0.125	-0.0964286	0.114286	0.392857	0.567857	0.135714	0.203571	0.596429	0.285714	-0.110714	0.1	0.075	0.2	0.310714
Candidatus Babeliae	0.223432	-0.652279	0.618043	0.439657	0.443261	0.668496	0.655882	0.769401	0.717146	0.652279	0.650477	0.560884	0.740571	0.702731	0.126131	0.800032	0.679307	0.726156	0.688316	0.661288	0.731561	0.596421	0.740571	0.731561	0.773004	0.598222	0.457676	0.756787	0.243253	0.702731	0.412629	0.681109	0.544166	0.598222	0.592817	0.72075	0.40362	0.529751	0.526147	0.396412	0.648675	0.391007	0.565789	0.479299	0.506327	0.365781	0.654081	0.690118	0.491912
[truncated: 31 more columns]

## Sheet: Cluster C P-Values
	Aquificae	Thermoprotei	Alphaproteobacteria	Betaproteobacteria	Gammaproteobacteria	Deltaproteobacteria	Deinococci	Actinobacteria	Clostridia	Bacilli	Acidobacteriia	Blastocatellia	Planctomycetia	Nitrososphaeria	Nitrospira	Chloroflexia	Thermomicrobia	Cytophagia	Flavobacteriia	Gemmatimonadetes	Vicinamibacteria	Thermotogae	Epsilonproteobacteria	Anaerolineae	Bacteroidia	Methanomicrobia	Caldilineae	Halobacteria	Limnochordia	Spirochaetia	Ignavibacteria	Chlorobia	Negativicutes	Rubrobacteria	Thermodesulfobacteria	Thermococci	Ktedonobacteria	Sphingobacteriia	Dehalococcoidia	Calditrichae	Synergistia	Deferribacteres	Archaeoglobi	Ardenticatenia	Nitriliruptoria	Fimbriimonadia	Chitinophagia	Opitutae	Gloeobacteria
Aquificae	0	0.71338	0.558497	0.143495	0.666401	0.60255	0.722897	0.989921	0.499263	0.59363	0.771029	0.0627775	1	0.314709	0.0284325	0.620546	0.989921	0.91949	0.666401	0.60255	0.334444	0.0350667	0.722897	0.647916	0.84961	0.507541	0.732453	0.979844	0.0711308	1	0.039567	0.675712	0.0556545	0.742045	0.0296765	0.829812	0.427714	0.829812	0.271356	0.390379	0.0711308	0.259667	0.17285	0.0786302	0.567197	0.742045	0.443141	0.121173	0.0180501
Thermoprotei	0.71338	0	7.9672e-05	0.000104447	0.00139141	3.80553e-05	3.01065e-07	0.000516455	0.000275244	1.63153e-05	0.000307265	0.0174935	0.00108111	0.143495	0.60255	0.000119028	0.000380468	0.000307265	0.00176987	0.00139141	0.00239887	0.18191	6.92382e-05	0.00176987	0.000991129	0.0517255	0.00319548	0.00108111	0.412566	0.000991129	0.0866781	7.49474e-06	0.00108111	0.00477225	0.00150949	0.000756875	0.0180501	0.0102884	0.00056971	0.334444	0.0350667	0.0365218	0.107693	0.168433	0.0127275	0.000275244	0.00163551	0.0336554	0.0711308
Alphaproteobacteria	0.558497	7.9672e-05	0	0.00090731	0.00733057	0.00541655	1.4177e-06	0.000104447	0.00508633	0.00541655	6.92382e-05	0.0442595	0.00034227	0.0172001	0.499263	3.80553e-05	0.000119028	0.000173148	0.00191296	0.00342434	0.00034227	0.139595	2.39502e-06	0.000689645	0.00117758	0.0163813	0.00477225	0.000307265	0.491049	0.00163551	0.0284325	7.9672e-05	0.00239887	0.00191296	0.00777025	0.00034227	0.0189319	0.00056971	1.85311e-06	0.221212	0.0120795	0.0462192	0.0114575	0.0444839	0.00691068	0.0198464	0.00650996	0.013402	0.0687495
Betaproteobacteria	0.143495	0.000104447	0.00090731	0	0.0227937	0.000195137	0.00062735	0.0180501	0.000275244	6.92382e-05	0.00342434	0.00471991	0.0141039	0.147467	0.0380217	0.00477225	0.00777025	0.0127275	0.0444839	0.0462192	0.00419023	0.0786302	0.00477225	0.00973994	0.0517255	0.11096	0.0217765	0.0735709	0.0427973	0.0336554	0.00823037	0.000756875	2.39502e-06	0.00691068	0.000689645	0.0576988	0.0866781	0.0260632	0.000246008	0.18191	0.00319548	0.0227937	0.0866781	0.0172001	0.101361	0.00477225	0.155631	0.0114575	0.00733057
Gammaproteobacteria	0.666401	0.00139141	0.00733057	0.0227937	0	0.0141039	0.000467327	0.0127275	0.0597974	0.00871158	0.0894859	0.00588229	0.0120795	0.081251	0.87946	0.0462192	0.00191296	0.00191296	0.00419023	0.0012809	0.159824	0.435393	0.00447373	0.117699	0.0284325	0.00508633	0.143495	0.00342434	0.301936	0.000467327	0.0207944	0.00419023	0.0982941	0.00062735	0.0923574	0.00082933	0.237225	0.0172001	0.00541655	0.17285	0.515882	0.685066	0.0141039	0.575953	0.341174	0.0296765	0.00206521	0.155631	0.25394
Deltaproteobacteria	0.60255	3.80553e-05	0.00541655	0.000195137	0.0141039	0	0.00062735	0.000689645	9.44794e-08	1.30275e-08	0.00062735	0.00442376	0.00082933	0.0760704	0.265473	0.000195137	0.00108111	0.00062735	0.00117758	0.00150949	0.00163551	0.121173	0.000689645	0.000516455	0.00319548	0.0336554	0.00150949	0.00733057	0.0641604	0.00447373	0.0687495	4.87197e-06	0.000104447	0.00108111	0.00823037	0.00871158	0.0102884	0.0198464	0.00871158	0.0597974	0.00206521	0.0597974	0.139595	0.0556545	0.0597974	0.00082933	0.0114575	0.0217765	0.00508633
Deinococci	0.722897	3.01065e-07	1.4177e-06	0.00062735	0.000467327	0.00062735	0	0.000119028	0.00222703	0.000467327	0.000380468	0.01198	0.000153236	0.0498392	0.819948	9.13694e-05	2.32365e-05	6.06614e-06	0.000307265	0.000467327	0.00117758	0.216029	7.98746e-07	0.0012809	0.000756875	0.00973994	0.00419023	5.99589e-05	0.491049	6.92382e-05	0.0365218	3.8805e-06	0.00419023	0.00082933	0.00871158	2.32365e-05	0.0198464	0.00239887	3.80553e-05	0.200945	0.0498392	0.0982941	0.0217765	0.17285	0.00691068	0.00056971	0.00090731	0.0427973	0.0894859
Actinobacteria	0.989921	0.000516455	0.000104447	0.0180501	0.0127275	0.000689645	0.000119028	0	0.000756875	0.000991129	1.85311e-06	0.02826	8.15733e-11	0.00117758	0.675712	6.08626e-08	6.08626e-08	1.30275e-08	2.09458e-07	7.98746e-07	3.24337e-05	0.168433	3.01065e-07	1.35582e-05	1.30275e-08	0.00117758	0.000307265	2.09458e-07	0.347979	2.75181e-05	0.159824	1.07132e-06	0.00871158	7.9672e-05	0.0517255	1.85311e-06	0.00150949	0.000756875	0.00191296	0.0664263	0.00691068	0.191275	0.0141039	0.0322871	0.00342434	0.00777025	3.24337e-05	0.00419023	0.0365218
Clostridia	0.499263	0.000275244	0.00508633	0.000275244	0.0597974	9.44794e-08	0.00222703	0.000756875	0	9.44794e-08	0.000275244	0.0201763	0.00117758	0.0380217	0.151512	9.13694e-05	0.000991129	0.00163551	0.00117758	0.00297899	0.00191296	0.0866781	0.00056971	0.000135245	0.00239887	0.0597974	0.00117758	0.0127275	0.0687495	0.00973994	0.0952932	4.446e-05	0.000135245	0.00477225	0.0180501	0.0120795	0.00477225	0.081251	0.00691068	0.0711308	0.000246008	0.0272284	0.155631	0.0336554	0.0272284	0.00342434	0.0284325	0.0163813	0.0120795
Bacilli	0.59363	1.63153e-05	0.00541655	6.92382e-05	0.00871158	1.30275e-08	0.000467327	0.000991129	9.44794e-08	0	0.0012809	0.0030475	0.00117758	0.0786302	0.283355	0.00056971	0.000422077	0.000756875	0.00117758	0.00139141	0.00342434	0.124715	0.00034227	0.000756875	0.00366607	0.0350667	0.00319548	0.00823037	0.0711308	0.00139141	0.0923574	3.24337e-05	7.9672e-05	0.00117758	0.014834	0.00691068	0.0155928	0.0480041	0.00921455	0.124715	0.00508633	0.0866781	0.143495	0.0641604	0.0380217	0.000275244	0.013402	0.0172001	0.00921455
Acidobacteriia	0.771029	0.000307265	6.92382e-05	0.00342434	0.0894859	0.00062735	0.000380468	1.85311e-06	0.000275244	0.0012809	0	0.131634	9.19297e-06	0.0260632	0.295665	1.68708e-09	0.000135245	0.000104447	0.000246008	0.000467327	9.19297e-06	0.210924	5.17314e-05	2.09458e-07	1.63153e-05	0.0597974	1.85311e-06	0.000380468	0.420105	0.00650996	0.259667	4.87197e-06	0.00108111	0.00733057	0.0189319	0.0012809	5.17314e-05	0.00541655	0.00206521	0.186554	0.000756875	0.0189319	0.124715	0.0141039	0.000991129	0.00419023	0.00277438	0.00691068	0.0284325
Blastocatellia	0.0627775	0.0174935	0.0442595	0.00471991	0.00588229	0.00442376	0.01198	0.02826	0.0201763	0.0030475	0.131634	3.50898e-101	0.0166632	0.013641	0.30465	0.0477699	0.00938992	0.00992355	0.0363215	0.021137	0.0221324	0.0417549	0.0143531	0.0891639	0.0796276	0.00131466	0.38269	0.0264752	0.0116675	0.00315627	0.00174448	0.00769653	0.00315627	0.00013174	0.00747565	0.0276553	0.785441	0.0206524	0.0154749	0.0417549	0.0514815	0.727436	0.00245602	0.0477699	0.478447	0.131634	0.0964519	0.00503157	0.00111039
Planctomycetia	1	0.00108111	0.00034227	0.0141039	0.0120795	0.00082933	0.000153236	8.15733e-11	0.00117758	0.00117758	9.19297e-06	0.0166632	0	0.00117758	0.584764	1.07132e-06	6.08626e-08	7.14371e-10	5.86794e-07	1.07132e-06	1.63153e-05	0.18191	3.8805e-06	4.446e-05	3.01065e-07	0.000991129	0.000756875	3.06331e-06	0.277317	3.24337e-05	0.128329	2.39502e-06	0.00973994	2.32365e-05	0.0576988	6.06614e-06	0.00319548	0.000467327	0.00222703	0.0517255	0.00823037	0.277317	0.0114575	0.0238467	0.0102884	0.00612777	0.000135245	0.00297899	0.0336554
Nitrososphaeria	0.314709	0.143495	0.0172001	0.147467	0.081251	0.0760704	0.0498392	0.00117758	0.0380217	0.0786302	0.0260632	0.013641	0.00117758	0	0.210924	0.00733057	0.0012809	0.00258117	0.00191296	0.00342434	0.0155928	0.00921455	0.00477225	0.0249362	0.00191296	1.63153e-05	0.124715	0.00150949	0.0272284	0.00239887	0.00823037	0.014834	0.0735709	0.000516455	0.121173	0.00191296	0.191275	0.0260632	0.00777025	0.00108111	0.00921455	0.397703	4.87197e-06	0.00691068	0.168433	0.499263	0.0127275	0.00150949	0.0249362
Nitrospira	0.0284325	0.60255	0.499263	0.0380217	0.87946	0.265473	0.819948	0.675712	0.151512	0.283355	0.295665	0.30465	0.584764	0.210924	0	0.412566	0.800296	0.869492	0.96977	0.9597	0.271356	0.00691068	0.8397	0.314709	0.761334	0.620546	0.390379	0.859541	0.000516455	0.939578	0.0272284	0.549856	0.0172001	0.524284	0.0735709	0.761334	0.482899	0.59363	0.265473	0.0641604	0.00342434	0.0141039	0.248291	0.000689645	0.889446	0.722897	0.751673	0.0260632	0.00921455
Chloroflexia	0.620546	0.000119028	3.80553e-05	0.00477225	0.0462192	0.000195137	9.13694e-05	6.08626e-08	9.13694e-05	0.00056971	1.68708e-09	0.0477699	1.07132e-06	0.00733057	0.412566	0	3.24337e-05	1.11998e-05	5.17314e-05	0.000119028	2.39502e-06	0.117699	3.8805e-06	9.44794e-08	1.85311e-06	0.0198464	6.92382e-05	2.75181e-05	0.383128	0.00139141	0.151512	5.86794e-07	0.00117758	0.00239887	0.00871158	0.000173148	0.000689645	0.00319548	0.0012809	0.128329	0.00062735	0.0322871	0.0498392	0.0180501	0.00150949	0.00871158	0.00090731	0.00319548	0.0198464
Thermomicrobia	0.989921	0.000380468	0.000119028	0.00777025	0.00191296	0.00108111	2.32365e-05	6.08626e-08	0.000991129	0.000422077	0.000135245	0.00938992	6.08626e-08	0.0012809	0.800296	3.24337e-05	0	1.68708e-09	1.30275e-08	9.44794e-08	0.00090731	0.242719	6.08626e-08	0.00056971	3.06331e-06	0.000246008	0.00176987	1.4177e-06	0.271356	5.86794e-07	0.0866781	1.4177e-06	0.013402	3.8805e-06	0.0839334	9.44794e-08	0.00691068	0.00392119	0.000307265	0.0517255	0.0296765	0.35486	0.0057635	0.0839334	0.00733057	0.00319548	7.9672e-05	0.014834	0.0735709
Cytophagia	0.91949	0.000307265	0.000173148	0.0127275	0.00191296	0.00062735	6.06614e-06	1.30275e-08	0.00163551	0.000756875	0.000104447	0.00992355	7.14371e-10	0.00258117	0.869492	1.11998e-05	1.68708e-09	0	3.79244e-08	2.09458e-07	0.000246008	0.23181	2.09458e-07	0.000275244	2.39502e-06	0.000307265	0.00139141	2.09458e-07	0.327789	7.98746e-07	0.0866781	5.86794e-07	0.0163813	7.49474e-06	0.0687495	6.08626e-08	0.0057635	0.00082933	0.00090731	0.0462192	0.0296765	0.334444	0.00733057	0.0866781	0.00921455	0.00191296	2.75181e-05	0.0155928	0.061951
Flavobacteriia	0.666401	0.00176987	0.00191296	0.0444839	0.00419023	0.00117758	0.000307265	2.09458e-07	0.00117758	0.00117758	0.000246008	0.0363215	5.86794e-07	0.00191296	0.96977	5.17314e-05	1.30275e-08	3.79244e-08	0	2.64546e-10	0.00508633	0.321211	4.87197e-06	0.00056971	7.98746e-07	0.000467327	0.000422077	5.86794e-07	0.301936	6.06614e-06	0.168433	3.8805e-06	0.0462192	7.9672e-05	0.186554	9.44794e-08	0.0012809	0.0189319	0.00366607	0.0249362	0.0427973	0.334444	0.0163813	0.168433	0.00823037	0.00392119	4.87197e-06	0.0517255	0.117699
Gemmatimonadetes	0.60255	0.00139141	0.00342434	0.0462192	0.0012809	0.00150949	0.000467327	7.98746e-07	0.00297899	0.00139141	0.000467327	0.021137	1.07132e-06	0.00342434	0.9597	0.000119028	9.44794e-08	2.09458e-07	2.64546e-10	0	0.00612777	0.361816	4.446e-05	0.00139141	1.07132e-06	0.000756875	0.00117758	1.07132e-06	0.314709	6.06614e-06	0.18191	7.49474e-06	0.0498392	4.446e-05	0.128329	3.01065e-07	0.00419023	0.0141039	0.00612777	0.0444839	0.0735709	0.435393	0.0189319	0.17285	0.0272284	0.00691068	1.4177e-06	0.0336554	0.11096
Vicinamibacteria	0.334444	0.00239887	0.00034227	0.00419023	0.159824	0.00163551	0.00117758	3.24337e-05	0.00191296	0.00342434	9.19297e-06	0.0221324	1.63153e-05	0.0155928	0.271356	2.39502e-06	0.00090731	0.000246008	0.00508633	0.00612777	0	0.081251	0.000275244	1.35582e-05	0.000516455	0.039567	0.00419023	0.00191296	0.341174	0.00691068	0.155631	0.000219366	0.000422077	0.00297899	0.0057635	0.00691068	0.0217765	0.000246008	0.00691068	0.226472	0.00034227	0.0952932	0.0597974	0.00176987	0.0163813	0.0284325	0.0260632	0.000219366	0.00477225
Thermotogae	0.0350667	0.18191	0.139595	0.0786302	0.435393	0.121173	0.216029	0.168433	0.0866781	0.124715	0.210924	0.0417549	0.18191	0.00921455	0.00691068	0.117699	0.242719	0.23181	0.321211	0.361816	0.081251	0	0.196072	0.177342	0.132013	0.0536637	0.427714	0.186554	0.00176987	0.11096	0.00277438	0.242719	0.0198464	0.114295	0.00508633	0.265473	0.722897	0.200945	0.107693	0.00871158	0.00319548	0.0102884	0.00650996	0.00056971	0.685066	0.638744	0.242719	0.00090731	0.00419023
Epsilonproteobacteria	0.722897	6.92382e-05	2.39502e-06	0.00477225	0.00447373	0.000689645	7.98746e-07	3.01065e-07	0.00056971	0.00034227	5.17314e-05	0.0143531	3.8805e-06	0.00477225	0.8397	3.8805e-06	6.08626e-08	2.09458e-07	4.87197e-06	4.446e-05	0.000275244	0.196072	0	5.99589e-05	3.80553e-05	0.00139141	0.00139141	1.07132e-06	0.427714	6.06614e-06	0.0839334	1.4177e-06	0.00419023	0.000153236	0.0480041	1.4177e-06	0.0057635	0.00277438	0.000195137	0.121173	0.014834	0.177342	0.0114575	0.0923574	0.000689645	0.00277438	0.000422077	0.0198464	0.0498392
Anaerolineae	0.647916	0.00176987	0.000689645	0.00973994	0.117699	0.000516455	0.0012809	1.35582e-05	0.000135245	0.000756875	2.09458e-07	0.0891639	4.446e-05	0.0249362	0.314709	9.44794e-08	0.00056971	0.000275244	0.00056971	0.00139141	1.35582e-05	0.177342	5.99589e-05	0	0.000307265	0.0687495	2.75181e-05	0.000689645	0.375951	0.00612777	0.289472	7.9672e-05	0.00056971	0.0114575	0.0480041	0.00366607	0.000135245	0.014834	0.0172001	0.221212	0.000275244	0.0350667	0.159824	0.0127275	0.00090731	0.00777025	0.00973994	0.0057635	0.00921455
Bacteroidia	0.84961	0.000991129	0.00117758	0.0517255	0.0284325	0.00319548	0.000756875	1.30275e-08	0.00239887	0.00366607	1.63153e-05	0.0796276	3.01065e-07	0.00191296	0.761334	1.85311e-06	3.06331e-06	2.39502e-06	7.98746e-07	1.07132e-06	0.000516455	0.132013	3.80553e-05	0.000307265	0	0.00319548	0.000516455	7.98746e-07	0.420105	7.9672e-05	0.265473	2.75181e-05	0.0365218	0.00117758	0.0498392	2.39502e-06	0.00222703	0.00823037	0.0057635	0.0664263	0.0180501	0.135768	0.0238467	0.0576988	0.00612777	0.0127275	1.85311e-06	0.00777025	0.104493
Methanomicrobia	0.507541	0.0517255	0.0163813	0.11096	0.00508633	0.0336554	0.00973994	0.00117758	0.0597974	0.0350667	0.0597974	0.00131466	0.000991129	1.63153e-05	0.620546	0.0198464	0.000246008	0.000307265	0.000467327	0.000756875	0.039567	0.0536637	0.00139141	0.0687495	0.00319548	0	0.132013	0.000219366	0.0365218	3.80553e-05	0.00612777	0.00419023	0.0952932	7.49474e-06	0.168433	0.000153236	0.242719	0.00823037	0.0057635	0.00082933	0.0982941	0.790511	2.39502e-06	0.0866781	0.139595	0.132013	0.00150949	0.0238467	0.0336554
Caldilineae	0.732453	0.00319548	0.00477225	0.0217765	0.143495	0.00150949	0.00419023	0.000307265	0.00117758	0.00319548	1.85311e-06	0.38269	0.000756875	0.124715	0.390379	6.92382e-05	0.00176987	0.00139141	0.000422077	0.00117758	0.00419023	0.427714	0.00139141	2.75181e-05	0.000516455	0.132013	0	0.00297899	0.390379	0.0180501	0.515882	0.000153236	0.00871158	0.0350667	0.155631	0.00691068	3.59654e-09	0.0711308	0.0272284	0.128329	0.00691068	0.014834	0.375951	0.0735709	0.00150949	0.000516455	0.00319548	0.107693	0.0664263
Halobacteria	0.979844	0.00108111	0.000307265	0.0735709	0.00342434	0.00733057	5.99589e-05	2.09458e-07	0.0127275	0.00823037	0.000380468	0.0264752	3.06331e-06	0.00150949	0.859541	2.75181e-05	1.4177e-06	2.09458e-07	5.86794e-07	1.07132e-06	0.00191296	0.186554	1.07132e-06	0.000689645	7.98746e-07	0.000219366	0.00297899	0	0.507541	1.07132e-06	0.124715	2.75181e-05	0.0480041	0.00034227	0.0711308	7.14371e-10	0.00973994	0.00366607	0.00277438	0.0664263	0.061951	0.289472	0.00447373	0.147467	0.00319548	0.0155928	4.24122e-07	0.0238467	0.0866781
Limnochordia	0.0711308	0.412566	0.491049	0.0427973	0.301936	0.0641604	0.491049	0.347979	0.0687495	0.0711308	0.420105	0.0116675	0.277317	0.0272284	0.000516455	0.383128	0.271356	0.327789	0.301936	0.314709	0.341174	0.00176987	0.427714	0.375951	0.420105	0.0365218	0.390379	0.507541	0	0.23181	0.0012809	0.226472	0.0189319	0.0427973	0.0952932	0.532748	0.620546	0.412566	0.17285	0.000195137	0.0120795	0.147467	0.0198464	0.00392119	0.87946	0.443141	0.507541	0.0238467	0.000991129
Spirochaetia	1	0.000991129	0.00163551	0.0336554	0.000467327	0.00447373	6.92382e-05	2.75181e-05	0.00973994	0.00139141	0.00650996	0.00315627	3.24337e-05	0.00239887	0.939578	0.00139141	5.86794e-07	7.98746e-07	6.06614e-06	6.06614e-06	0.00691068	0.11096	6.06614e-06	0.00612777	7.9672e-05	3.80553e-05	0.0180501	1.07132e-06	0.23181	0	0.0664263	0.000246008	0.0336554	1.63153e-05	0.0923574	3.01065e-07	0.0536637	0.00777025	0.00508633	0.0462192	0.101361	0.466795	0.00239887	0.135768	0.0272284	0.00508633	1.63153e-05	0.0180501	0.0664263
Ignavibacteria	0.039567	0.0866781	0.0284325	0.00823037	0.0207944	0.0687495	0.0365218	0.159824	0.0952932	0.0923574	0.259667	0.00174448	0.128329	0.00823037	0.0272284	0.151512	0.0866781	0.0866781	0.168433	0.18191	0.155631	0.00277438	0.0839334	0.289472	0.265473	0.00612777	0.515882	0.124715	0.0012809	0.0664263	0	0.0664263	0.0189319	0.00921455	0.00777025	0.101361	0.829812	0.0597974	0.00163551	0.00239887	0.0350667	0.128329	6.92382e-05	0.0249362	0.800296	0.466795	0.25394	0.0238467	0.0120795
Chlorobia	0.675712	7.49474e-06	7.9672e-05	0.000756875	0.00419023	4.87197e-06	3.8805e-06	1.07132e-06	4.446e-05	3.24337e-05	4.87197e-06	0.00769653	2.39502e-06	0.014834	0.549856	5.86794e-07	1.4177e-06	5.86794e-07	3.8805e-06	7.49474e-06	0.000219366	0.242719	1.4177e-06	7.9672e-05	2.75181e-05	0.00419023	0.000153236	2.75181e-05	0.226472	0.000246008	0.0664263	0	0.00117758	0.000104447	0.0114575	3.24337e-05	0.00206521	0.00319548	0.000173148	0.0576988	0.00691068	0.107693	0.0309611	0.0786302	0.00477225	0.000756875	0.000380468	0.0217765	0.0217765
Negativicutes	0.0556545	0.00108111	0.00239887	2.39502e-06	0.0982941	0.000104447	0.00419023	0.00871158	0.000135245	7.9672e-05	0.00108111	0.00315627	0.00973994	0.0735709	0.0172001	0.00117758	0.013402	0.0163813	0.0462192	0.0498392	0.000422077	0.0198464	0.00419023	0.00056971	0.0365218	0.0952932	0.00871158	0.0480041	0.0189319	0.0336554	0.0189319	0.00117758	0	0.00921455	0.00056971	0.0866781	0.0498392	0.0217765	0.0057635	0.132013	2.75181e-05	0.0102884	0.0923574	0.000756875	0.0556545	0.0155928	0.155631	0.00082933	1.95226e-05
Rubrobacteria	0.742045	0.00477225	0.00191296	0.00691068	0.00062735	0.00108111	0.00082933	7.9672e-05	0.00477225	0.00117758	0.00733057	0.00013174	2.32365e-05	0.000516455	0.524284	0.00239887	3.8805e-06	7.49474e-06	7.9672e-05	4.446e-05	0.00297899	0.114295	0.000153236	0.0114575	0.00117758	7.49474e-06	0.0350667	0.00034227	0.0427973	1.63153e-05	0.00921455	0.000104447	0.00921455	0	0.0556545	0.000173148	0.107693	0.000516455	0.00108111	0.00823037	0.0309611	0.638744	0.000467327	0.0336554	0.18191	0.0296765	0.00222703	0.00508633	0.0127275
Thermodesulfobacteria	0.0296765	0.00150949	0.00777025	0.000689645	0.0923574	0.00823037	0.00871158	0.0517255	0.0180501	0.014834	0.0189319	0.00747565	0.0576988	0.121173	0.0735709	0.00871158	0.0839334	0.0687495	0.186554	0.128329	0.0057635	0.00508633	0.0480041	0.0480041	0.0498392	0.168433	0.155631	0.0711308	0.0952932	0.0923574	0.00777025	0.0114575	0.00056971	0.0556545	0	0.104493	0.466795	0.0296765	0.00508633	0.23181	0.00691068	0.00823037	0.0517255	0.0120795	0.327789	0.186554	0.128329	0.00163551	0.00650996
Thermococci	0.829812	0.000756875	0.00034227	0.0576988	0.00082933	0.00871158	2.32365e-05	1.85311e-06	0.0120795	0.00691068	0.0012809	0.0276553	6.06614e-06	0.00191296	0.761334	0.000173148	9.44794e-08	6.08626e-08	9.44794e-08	3.01065e-07	0.00691068	0.265473	1.4177e-06	0.00366607	2.39502e-06	0.000153236	0.00691068	7.14371e-10	0.532748	3.01065e-07	0.101361	3.24337e-05	0.0866781	0.000173148	0.104493	0	0.0163813	0.00733057	0.00090731	0.0641604	0.124715	0.397703	0.00342434	0.265473	0.00733057	0.0108607	5.86794e-07	0.0517255	0.210924
Ktedonobacteria	0.427714	0.0180501	0.0189319	0.0866781	0.237225	0.0102884	0.0198464	0.00150949	0.00477225	0.0155928	5.17314e-05	0.785441	0.00319548	0.191275	0.482899	0.000689645	0.00691068	0.0057635	0.0012809	0.00419023	0.0217765	0.722897	0.0057635	0.000135245	0.00222703	0.242719	3.59654e-09	0.00973994	0.620546	0.0536637	0.829812	0.00206521	0.0498392	0.107693	0.466795	0.0163813	0	0.164091	0.081251	0.221212	0.0238467	0.0336554	0.60255	0.177342	0.0012809	0.00206521	0.00823037	0.259667	0.210924
Sphingobacteriia	0.829812	0.0102884	0.00056971	0.0260632	0.0172001	0.0198464	0.00239887	0.000756875	0.081251	0.0480041	0.00541655	0.0206524	0.000467327	0.0260632	0.59363	0.00319548	0.00392119	0.00082933	0.0189319	0.0141039	0.000246008	0.200945	0.00277438	0.014834	0.00823037	0.00823037	0.0711308	0.00366607	0.412566	0.00777025	0.0597974	0.00319548	0.0217765	0.000516455	0.0296765	0.00733057	0.164091	0	0.00650996	0.191275	0.0536637	0.482899	0.0127275	0.0272284	0.186554	0.104493	0.0172001	0.00541655	0.0365218
Dehalococcoidia	0.271356	0.00056971	1.85311e-06	0.000246008	0.00541655	0.00871158	3.80553e-05	0.00191296	0.00691068	0.00921455	0.00206521	0.0154749	0.00222703	0.00777025	0.265473	0.0012809	0.000307265	0.00090731	0.00366607	0.00612777	0.00691068	0.107693	0.000195137	0.0172001	0.0057635	0.0057635	0.0272284	0.00277438	0.17285	0.00508633	0.00163551	0.000173148	0.0057635	0.00108111	0.00508633	0.00090731	0.081251	0.00650996	0	0.0556545	0.0207944	0.0735709	0.00150949	0.0664263	0.039567	0.0427973	0.0198464	0.0296765	0.0866781
Calditrichae	0.390379	0.334444	0.221212	0.18191	0.17285	0.0597974	0.200945	0.0664263	0.0711308	0.124715	0.186554	0.0417549	0.0517255	0.00108111	0.0641604	0.128329	0.0517255	0.0462192	0.0249362	0.0444839	0.226472	0.00871158	0.121173	0.221212	0.0664263	0.00082933	0.128329	0.0664263	0.000195137	0.0462192	0.00239887	0.0576988	0.132013	0.00823037	0.23181	0.0641604	0.221212	0.191275	0.0556545	0	0.0260632	0.205896	0.0012809	0.0309611	0.638744	0.314709	0.061951	0.0839334	0.0217765
Synergistia	0.0711308	0.0350667	0.0120795	0.00319548	0.515882	0.00206521	0.0498392	0.00691068	0.000246008	0.00508633	0.000756875	0.0514815	0.00823037	0.00921455	0.00342434	0.00062735	0.0296765	0.0296765	0.0427973	0.0735709	0.00034227	0.00319548	0.014834	0.000275244	0.0180501	0.0982941	0.00691068	0.061951	0.0120795	0.101361	0.0350667	0.00691068	2.75181e-05	0.0309611	0.00691068	0.124715	0.0238467	0.0536637	0.0207944	0.0260632	0	0.00297899	0.0687495	1.35582e-05	0.0735709	0.135768	0.196072	0.00034227	0.000135245
Deferribacteres	0.259667	0.0365218	0.0462192	0.0227937	0.685066	0.0597974	0.0982941	0.191275	0.0272284	0.0866781	0.0189319	0.727436	0.277317	0.397703	0.0141039	0.0322871	0.35486	0.334444	0.334444	0.435393	0.0952932	0.0102884	0.177342	0.0350667	0.135768	0.790511	0.014834	0.289472	0.147467	0.466795	0.128329	0.107693	0.0102884	0.638744	0.00823037	0.397703	0.0336554	0.482899	0.0735709	0.205896	0.00297899	0	0.466795	0.0238467	0.128329	0.132013	0.271356	0.0894859	0.0735709
Archaeoglobi	0.17285	0.107693	0.0114575	0.0866781	0.0141039	0.139595	0.0217765	0.0141039	0.155631	0.143495	0.124715	0.00245602	0.0114575	4.87197e-06	0.248291	0.0498392	0.0057635	0.00733057	0.0163813	0.0189319	0.0597974	0.00650996	0.0114575	0.159824	0.0238467	2.39502e-06	0.375951	0.00447373	0.0198464	0.00239887	6.92382e-05	0.0309611	0.0923574	0.000467327	0.0517255	0.00342434	0.60255	0.0127275	0.00150949	0.0012809	0.0687495	0.466795	0	0.0272284	0.361816	0.499263	0.0238467	0.00733057	0.0350667
Ardenticatenia	0.0786302	0.168433	0.0444839	0.0172001	0.575953	0.0556545	0.17285	0.0322871	0.0336554	0.0641604	0.0141039	0.0477699	0.0238467	0.00691068	0.000689645	0.0180501	0.0839334	0.0866781	0.168433	0.17285	0.00176987	0.00056971	0.0923574	0.0127275	0.0576988	0.0866781	0.0735709	0.147467	0.00392119	0.135768	0.0249362	0.0786302	0.000756875	0.0336554	0.0120795	0.265473	0.177342	0.0272284	0.0664263	0.0309611	1.35582e-05	0.0238467	0.0272284	0	0.375951	0.390379	0.308284	2.39502e-06	0.000104447
Nitriliruptoria	0.567197	0.0127275	0.00691068	0.101361	0.341174	0.0597974	0.00691068	0.00342434	0.0272284	0.0380217	0.000991129	0.478447	0.0102884	0.168433	0.889446	0.00150949	0.00733057	0.00921455	0.00823037	0.0272284	0.0163813	0.685066	0.000689645	0.00090731	0.00612777	0.139595	0.00150949	0.00319548	0.87946	0.0272284	0.800296	0.00477225	0.0556545	0.18191	0.327789	0.00733057	0.0012809	0.186554	0.039567	0.638744	0.0735709	0.128329	0.361816	0.375951	0	0.00691068	0.0238467	0.289472	0.242719
Fimbriimonadia	0.742045	0.000275244	0.0198464	0.00477225	0.0296765	0.00082933	0.00056971	0.00777025	0.00342434	0.000275244	0.00419023	0.131634	0.00612777	0.499263	0.722897	0.00871158	0.00319548	0.00191296	0.00392119	0.00691068	0.0284325	0.638744	0.00277438	0.00777025	0.0127275	0.132013	0.000516455	0.0155928	0.443141	0.00508633	0.466795	0.000756875	0.0155928	0.0296765	0.186554	0.0108607	0.00206521	0.104493	0.0427973	0.314709	0.135768	0.132013	0.499263	0.390379	0.00691068	0	0.00973994	0.314709	0.164091
Chitinophagia	0.443141	0.00163551	0.00650996	0.155631	0.00206521	0.0114575	0.00090731	3.24337e-05	0.0284325	0.013402	0.00277438	0.0964519	0.000135245	0.0127275	0.751673	0.00090731	7.9672e-05	2.75181e-05	4.87197e-06	1.4177e-06	0.0260632	0.242719	0.000422077	0.00973994	1.85311e-06	0.00150949	0.00319548	4.24122e-07	0.507541	1.63153e-05	0.25394	0.000380468	0.155631	0.00222703	0.128329	5.86794e-07	0.00823037	0.0172001	0.0198464	0.061951	0.196072	0.271356	0.0238467	0.308284	0.0238467	0.00973994	0	0.0760704	0.237225
Opitutae	0.121173	0.0336554	0.013402	0.0114575	0.155631	0.0217765	0.0427973	0.00419023	0.0163813	0.0172001	0.00691068	0.00503157	0.00297899	0.00150949	0.0260632	0.00319548	0.014834	0.0155928	0.0517255	0.0336554	0.000219366	0.00090731	0.0198464	0.0057635	0.00777025	0.0238467	0.107693	0.0238467	0.0238467	0.0180501	0.0238467	0.0217765	0.00082933	0.00508633	0.00163551	0.0517255	0.259667	0.00541655	0.0296765	0.0839334	0.00034227	0.0894859	0.00733057	2.39502e-06	0.289472	0.314709	0.0760704	0	0.000422077
Gloeobacteria	0.0180501	0.0711308	0.0687495	0.00733057	0.25394	0.00508633	0.0894859	0.0365218	0.0120795	0.00921455	0.0284325	0.00111039	0.0336554	0.0249362	0.00921455	0.0198464	0.0735709	0.061951	0.117699	0.11096	0.00477225	0.00419023	0.0498392	0.00921455	0.104493	0.0336554	0.0664263	0.0866781	0.000991129	0.0664263	0.0120795	0.0217765	1.95226e-05	0.0127275	0.00650996	0.210924	0.210924	0.0365218	0.0866781	0.0217765	0.000135245	0.0735709	0.0350667	0.000104447	0.242719	0.164091	0.237225	0.000422077	0
Coriobacteriia	0.168433	0.104493	0.0786302	0.0309611	0.0735709	0.00921455	0.0735709	0.0163813	0.00477225	0.00973994	0.0923574	0.00106356	0.0120795	3.24337e-05	0.0597974	0.0365218	0.00691068	0.0127275	0.00871158	0.014834	0.0556545	0.00222703	0.0217765	0.0760704	0.0238467	0.000173148	0.177342	0.0309611	0.000153236	0.00733057	0.00090731	0.0163813	0.0189319	0.000422077	0.0687495	0.0238467	0.327789	0.114295	0.014834	1.95226e-05	0.00419023	0.277317	0.000246008	0.00871158	0.466795	0.259667	0.0641604	0.0057635	0.00508633
Candidatus Brocadiae	0.515882	0.96977	0.829812	0.575953	0.450958	0.549856	0.647916	0.71338	0.35486	0.59363	0.383128	0.829662	0.675712	0.412566	0.000380468	0.541272	0.899447	0.9597	0.91949	1	0.549856	0.0411586	0.800296	0.321211	0.584764	0.96977	0.248291	0.889446	0.0260632	0.810109	0.567197	0.939578	0.25394	0.889446	0.558497	0.694463	0.18191	0.929529	0.819948	0.143495	0.0380217	0.0284325	0.819948	0.0163813	0.751673	0.71338	0.869492	0.128329	0.104493
Dictyoglomia	0.0444839	0.0576988	0.0336554	0.0227937	0.0411586	0.0536637	0.0536637	0.0411586	0.0536637	0.0480041	0.159824	0.000586793	0.039567	0.000275244	0.0517255	0.061951	0.0309611	0.0427973	0.0839334	0.0760704	0.0517255	0.000104447	0.0427973	0.200945	0.0462192	0.00082933	0.567197	0.0411586	0.00277438	0.0155928	5.99589e-05	0.0517255	0.0207944	0.00319548	0.00297899	0.0380217	0.909462	0.0309611	0.00612777	0.0057635	0.0189319	0.210924	1.11998e-05	0.00650996	0.611522	0.567197	0.0839334	0.000516455	0.00871158
Methanobacteria	0.135768	0.0322871	0.00082933	0.061951	0.0272284	0.196072	0.00508633	0.014834	0.17285	0.196072	0.0556545	0.0327773	0.0217765	0.00062735	0.375951	0.0207944	0.00973994	0.0127275	0.0309611	0.0411586	0.0462192	0.0114575	0.00541655	0.121173	0.0155928	0.00108111	0.277317	0.00277438	0.196072	0.00733057	0.00082933	0.0249362	0.0952932	0.0120795	0.0127275	0.00222703	0.466795	0.0180501	0.000104447	0.0350667	0.0839334	0.143495	3.8805e-06	0.0711308	0.11096	0.443141	0.0198464	0.0198464	0.132013
Methylacidiphilae	0.0982941	0.0894859	0.081251	0.0207944	0.0444839	0.0427973	0.081251	0.0556545	0.039567	0.0272284	0.23181	0.000335011	0.0380217	0.00056971	0.039567	0.11096	0.0284325	0.0411586	0.081251	0.0786302	0.0687495	0.000307265	0.0597974	0.237225	0.0711308	0.00090731	0.611522	0.081251	0.00056971	0.0127275	0.000219366	0.0735709	0.0238467	0.00163551	0.0189319	0.0597974	0.91949	0.0498392	0.0189319	0.00366607	0.0238467	0.361816	9.13694e-05	0.00612777	0.790511	0.412566	0.128329	0.00082933	0.00973994
Oligoflexia	0.00139141	0.0735709	0.0238467	0.0012809	0.18191	0.0664263	0.0664263	0.124715	0.0517255	0.0536637	0.139595	0.000778573	0.101361	0.0141039	0.0163813	0.0894859	0.0760704	0.124715	0.289472	0.295665	0.0284325	0.00871158	0.0687495	0.200945	0.226472	0.0296765	0.62962	0.216029	0.0102884	0.132013	0.000275244	0.0597974	0.00258117	0.0155928	0.00163551	0.200945	0.96977	0.0462192	0.00191296	0.0786302	0.00973994	0.237225	0.00258117	0.0057635	0.474814	0.541272	0.575953	0.00258117	0.00541655
Thermoleophilia	0.361816	0.0517255	0.0576988	0.25394	0.35486	0.0309611	0.0711308	0.00163551	0.0284325	0.0444839	0.000756875	0.661477	0.00297899	0.0839334	0.435393	0.00222703	0.0180501	0.0102884	0.00541655	0.00650996	0.00973994	0.143495	0.0260632	0.00139141	0.000516455	0.164091	9.13694e-05	0.00921455	0.397703	0.0260632	0.8397	0.0198464	0.0786302	0.0839334	0.271356	0.0272284	0.000219366	0.0735709	0.277317	0.128329	0.0180501	0.0309611	0.383128	0.0249362	0.0536637	0.0260632	0.00239887	0.0322871	0.104493
Tissierellia	0.929529	1.11998e-05	0.000307265	0.00062735	0.0336554	3.8805e-06	0.000195137	2.32365e-05	2.09458e-07	3.8805e-06	1.85311e-06	0.0595336	6.92382e-05	0.0517255	0.375951	5.86794e-07	0.000153236	0.000173148	0.00034227	0.00062735	0.000119028	0.177342	5.17314e-05	7.49474e-06	0.000119028	0.081251	0.000195137	0.00206521	0.347979	0.00392119	0.226472	6.06614e-06	0.00056971	0.00447373	0.0141039	0.00222703	0.00108111	0.014834	0.00366607	0.242719	0.00139141	0.0296765	0.191275	0.0427973	0.00973994	0.00176987	0.00541655	0.0102884	0.0462192
Fusobacteriia	0.84961	5.86794e-07	1.95226e-05	0.0012809	0.000119028	0.000467327	1.92909e-11	9.13694e-05	0.00150949	0.000173148	0.00108111	0.00684273	0.000119028	0.0336554	0.9597	0.000219366	3.06331e-06	1.85311e-06	5.99589e-05	9.13694e-05	0.00342434	0.226472	4.24122e-07	0.00258117	0.000422077	0.00392119	0.00650996	2.75181e-05	0.427714	4.87197e-06	0.0411586	3.8805e-06	0.00823037	0.000275244	0.0180501	3.06331e-06	0.0260632	0.00612777	9.13694e-05	0.155631	0.0760704	0.17285	0.0163813	0.237225	0.0102884	0.000467327	0.000307265	0.0517255	0.114295
Thermoplasmata	0.939578	0.18191	0.177342	0.283355	0.0260632	0.0839334	0.0786302	0.0296765	0.132013	0.081251	0.216029	0.0321008	0.0260632	0.00297899	0.558497	0.151512	0.00777025	0.0102884	0.00297899	0.00508633	0.341174	0.0735709	0.0365218	0.259667	0.0238467	2.32365e-05	0.104493	0.00921455	0.0108607	0.0012809	0.0272284	0.0380217	0.277317	0.00206521	0.507541	0.0057635	0.18191	0.196072	0.0687495	2.75181e-05	0.242719	0.60255	0.00150949	0.210924	0.334444	0.0866781	0.00392119	0.196072	0.101361
Chlamydiia	0.558497	6.06614e-06	0.00108111	0.00108111	0.00342434	1.35582e-05	1.63153e-05	4.446e-05	0.000153236	1.63153e-05	0.000275244	0.0035013	5.99589e-05	0.0411586	0.71338	5.99589e-05	1.35582e-05	1.11998e-05	5.17314e-05	5.99589e-05	0.00163551	0.368846	1.35582e-05	0.000991129	0.000275244	0.00541655	0.00222703	0.000153236	0.283355	0.000307265	0.107693	7.0723e-09	0.00277438	0.000380468	0.0180501	0.000104447	0.0114575	0.0108607	0.000991129	0.128329	0.0322871	0.25394	0.0556545	0.205896	0.00366607	0.00034227	0.000991129	0.0498392	0.0365218
Saprospiria	0.0735709	0.0141039	0.00108111	0.00541655	0.474814	0.0238467	0.00823037	0.0114575	0.0172001	0.0444839	0.000689645	0.0994809	0.0127275	0.159824	0.334444	0.00062735	0.0336554	0.0260632	0.101361	0.128329	5.17314e-05	0.368846	0.00650996	0.00139141	0.0444839	0.314709	0.0336554	0.0480041	0.800296	0.18191	0.221212	0.00392119	0.00191296	0.0866781	0.00691068	0.0894859	0.0923574	0.0127275	0.00541655	0.732453	0.00366607	0.101361	0.242719	0.0380217	0.013402	0.147467	0.327789	0.0249362	0.0350667
Phycisphaerae	0.0284325	0.0641604	0.014834	0.0163813	0.0365218	0.0217765	0.014834	0.0120795	0.0365218	0.0322871	0.0760704	8.78964e-06	0.00650996	0.000195137	0.17285	0.0227937	0.00612777	0.00508633	0.0227937	0.0272284	0.00871158	0.014834	0.00733057	0.061951	0.0444839	5.17314e-05	0.321211	0.0114575	0.0102884	0.0057635	0.000119028	0.00777025	0.00973994	0.000119028	0.0163813	0.013402	0.620546	0.00650996	0.00222703	0.00366607	0.013402	0.558497	9.19297e-06	0.013402	0.295665	0.308284	0.0982941	0.00342434	0.00176987
Acidimicrobiia	0.694463	0.0102884	0.00191296	0.0163813	0.0480041	0.00277438	0.00258117	1.95226e-05	0.00733057	0.00973994	0.000135245	0.0288747	9.19297e-06	0.00206521	0.283355	0.000219366	5.99589e-05	2.75181e-05	6.92382e-05	0.000173148	0.000756875	0.155631	0.000467327	0.00206521	0.000135245	0.000516455	0.000422077	0.000275244	0.0760704	0.00163551	0.0556545	2.32365e-05	0.0108607	9.13694e-05	0.0711308	0.00056971	0.00366607	0.0012809	0.00150949	0.00319548	0.00650996	0.18191	0.00691068	0.014834	0.0227937	0.0108607	0.0012809	0.0163813	0.0127275
Mollicutes	0.549856	0.0517255	0.039567	0.0839334	0.0120795	0.0189319	0.0189319	0.00319548	0.014834	0.0114575	0.0923574	0.00211562	0.00258117	2.75181e-05	0.515882	0.0296765	0.00034227	0.000991129	0.00056971	0.00150949	0.0711308	0.0336554	0.00258117	0.0894859	0.00447373	3.01065e-07	0.18191	0.00222703	0.0207944	0.000104447	0.00973994	0.00777025	0.101361	5.17314e-05	0.210924	0.00062735	0.283355	0.061951	0.00973994	0.00082933	0.0735709	0.71338	7.9672e-05	0.11096	0.200945	0.121173	0.0057635	0.0309611	0.0711308
Acidithiobacillia	0.558497	0.800296	0.558497	0.450958	0.482899	0.549856	0.611522	0.790511	0.532748	0.532748	0.722897	0.638442	0.979844	0.869492	0.0735709	0.9597	0.780755	0.751673	0.819948	0.96977	0.638744	0.368846	0.541272	0.59363	0.819948	0.515882	0.427714	0.474814	0.0839334	0.742045	0.859541	0.96977	0.200945	0.949635	0.532748	0.347979	0.647916	0.575953	0.584764	0.491049	0.18191	0.283355	0.60255	0.0735709	0.405099	0.71338	0.532748	0.295665	0.0982941
Methanococci	0.87946	0.000756875	0.000422077	0.0427973	0.00117758	0.00871158	2.75181e-05	1.4177e-06	0.0114575	0.00477225	0.0012809	0.0201763	2.39502e-06	0.00239887	0.790511	0.000246008	7.0723e-09	2.27368e-08	2.09458e-07	5.86794e-07	0.00477225	0.321211	7.98746e-07	0.00392119	3.8805e-06	0.000135245	0.00871158	2.27368e-08	0.532748	1.42477e-07	0.128329	3.24337e-05	0.0735709	9.13694e-05	0.124715	2.99893e-12	0.0198464	0.0057635	0.000991129	0.0894859	0.132013	0.524284	0.00447373	0.248291	0.00508633	0.00650996	4.87197e-06	0.0444839	0.200945
Caldisericia	0.314709	0.567197	0.301936	0.143495	0.186554	0.242719	0.420105	0.289472	0.283355	0.289472	0.427714	0.0745175	0.248291	0.0127275	0.00921455	0.458843	0.196072	0.248291	0.200945	0.23181	0.524284	0.0114575	0.35486	0.532748	0.347979	0.00973994	0.308284	0.308284	1.11998e-05	0.168433	0.000991129	0.259667	0.121173	0.0322871	0.295665	0.301936	0.458843	0.259667	0.0866781	1.35582e-05	0.0711308	0.210924	0.00319548	0.0163813	0.979844	0.524284	0.271356	0.0923574	0.0198464
Kiritimatiellae	0.164091	0.0735709	0.0866781	0.0427973	0.405099	0.00342434	0.117699	0.00508633	0.00150949	0.00612777	0.00777025	0.0183553	0.00541655	0.00176987	0.0189319	0.00297899	0.0260632	0.0217765	0.0227937	0.0284325	0.00191296	0.000516455	0.0296765	0.00222703	0.00650996	0.0227937	0.0260632	0.0309611	0.00342434	0.0296765	0.0641604	0.0163813	0.00139141	0.013402	0.0198464	0.0786302	0.0711308	0.0687495	0.128329	0.00650996	6.06614e-06	0.0380217	0.0350667	4.446e-05	0.191275	0.186554	0.061951	5.17314e-05	6.92382e-05
Erysipelotrichia	0.248291	2.75181e-05	0.00062735	2.32365e-05	0.117699	0.000104447	0.000246008	0.00508633	1.11998e-05	6.92382e-05	0.000275244	0.0534147	0.00612777	0.177342	0.177342	0.000153236	0.00691068	0.00612777	0.0207944	0.0365218	0.000467327	0.0894859	0.000991129	0.000380468	0.0108607	0.242719	0.00477225	0.0284325	0.314709	0.0309611	0.104493	0.000380468	7.9672e-05	0.0427973	0.00163551	0.0284325	0.0198464	0.0597974	0.00222703	0.375951	0.000991129	0.00477225	0.25394	0.0444839	0.0120795	0.00277438	0.0894859	0.0217765	0.0365218
Zetaproteobacteria	0.0120795	0.0982941	0.0664263	0.00973994	0.435393	0.0163813	0.11096	0.0786302	0.00691068	0.0272284	0.061951	0.00625277	0.0576988	0.0198464	0.0141039	0.0207944	0.139595	0.11096	0.248291	0.271356	0.00366607	0.00277438	0.0894859	0.0227937	0.155631	0.151512	0.368846	0.221212	0.0238467	0.210924	0.00823037	0.061951	0.0012809	0.0536637	0.00206521	0.295665	0.60255	0.0760704	0.0517255	0.107693	0.000119028	0.0839334	0.0444839	0.000991129	0.541272	0.60255	0.60255	0.00034227	0.00139141
Chrysiogenetes	0.532748	0.458843	0.91949	0.450958	0.443141	0.405099	0.62962	0.929529	0.383128	0.334444	0.685066	0.713133	0.91949	0.694463	0.327789	0.929529	0.71338	0.751673	0.450958	0.567197	0.443141	0.84961	0.8397	0.761334	0.819948	0.899447	0.147467	0.889446	0.301936	0.780755	0.780755	0.532748	0.751673	0.949635	0.657136	0.71338	0.0711308	0.368846	0.761334	0.327789	0.949635	0.25394	0.751673	0.666401	0.327789	0.0427973	0.450958	0.375951	0.979844
Coprothermobacteria	0.0664263	0.104493	0.0894859	0.0198464	0.0198464	0.0336554	0.0735709	0.061951	0.0462192	0.0309611	0.23181	2.23801e-05	0.0365218	0.000756875	0.0365218	0.101361	0.0365218	0.0380217	0.081251	0.0641604	0.0664263	0.00176987	0.0687495	0.17285	0.114295	0.000991129	0.59363	0.0735709	0.00034227	0.0189319	1.95226e-05	0.0556545	0.0155928	0.00108111	0.0155928	0.0664263	0.889446	0.039567	0.0207944	0.00342434	0.0227937	0.450958	6.92382e-05	0.00733057	0.869492	0.482899	0.155631	0.000991129	0.00239887
Hydrogenophilalia	0.00769653	0.0201763	0.0564136	0.00120905	0.29834	0.0116675	0.0627775	0.0891639	0.0301343	0.0174935	0.0363215	0.0035192	0.0757723	0.267955	0.0627775	0.0301343	0.139209	0.127954	0.34412	0.267955	0.00442376	0.151114	0.0920307	0.0505344	0.19085	0.239518	0.245049	0.223392	0.120806	0.262112	0.0783273	0.0201763	0.000284499	0.0650101	0.000532183	0.330658	0.536633	0.0258997	0.0434126	0.528134	0.0122989	0.236782	0.213031	0.0216303	0.205464	0.181491	0.507155	0.00704883	0.00131466
Verrucomicrobiae	0.420105	0.000991129	0.0189319	0.00258117	0.00508633	0.00239887	0.0012809	0.00650996	0.00612777	0.00034227	0.0350667	0.000532183	0.00392119	0.0894859	0.87946	0.0180501	0.000422077	0.0012809	0.00477225	0.00366607	0.0238467	0.541272	0.00139141	0.0556545	0.0163813	0.00823037	0.124715	0.0102884	0.283355	0.00117758	0.124715	0.00062735	0.0180501	0.000756875	0.0664263	0.00342434	0.259667	0.0444839	0.00612777	0.301936	0.205896	0.939578	0.061951	0.397703	0.0517255	0.00419023	0.0296765	0.0923574	0.107693
Spartobacteria	0.0477699	0.0468737	0.00570367	0.00400737	0.438839	0.0459899	0.060601	0.0221324	0.0276553	0.0434126	0.00428132	0.0653004	0.0276553	0.0183553	0.00228073	0.00747565	0.060601	0.0770422	0.165843	0.181491	0.00115887	0.00101835	0.0341623	0.00747565	0.0417549	0.105738	0.0401446	0.0877544	0.0221324	0.105738	0.0253337	0.0417549	0.000108533	0.0486787	0.00236707	0.179198	0.122567	0.0170744	0.0166632	0.0994809	3.39557e-05	0.00428132	0.0314349	1.91721e-07	0.119063	0.239518	0.223392	2.23801e-05	0.00030059
Lentisphaeria	0.675712	0.237225	0.405099	0.265473	0.949635	0.186554	0.347979	0.265473	0.0556545	0.101361	0.114295	0.864394	0.383128	0.638744	0.334444	0.191275	0.242719	0.368846	0.168433	0.368846	0.567197	0.722897	0.151512	0.0923574	0.242719	0.62962	0.0207944	0.347979	0.499263	0.405099	0.899447	0.191275	0.205896	0.8397	0.949635	0.35486	0.00823037	0.584764	0.427714	0.458843	0.164091	0.0894859	0.91949	0.675712	0.00163551	0.0260632	0.361816	1	0.482899
Endomicrobia	0.061951	0.210924	0.107693	0.0309611	0.334444	0.0462192	0.277317	0.0952932	0.0380217	0.0786302	0.107693	0.0158635	0.0839334	0.00541655	0.000991129	0.0641604	0.196072	0.18191	0.295665	0.277317	0.0227937	0.000104447	0.200945	0.081251	0.155631	0.0641604	0.383128	0.259667	0.000756875	0.226472	0.00222703	0.139595	0.00447373	0.0336554	0.00612777	0.368846	0.60255	0.0365218	0.0839334	0.0155928	0.000307265	0.0641604	0.0108607	1.63153e-05	0.9597	0.859541	0.412566	3.80553e-05	0.000422077
Elusimicrobia	0.0042757	0.346188	0.565787	0.130496	0.646728	0.0854088	0.433705	0.374184	0.0748782	0.0826832	0.531255	0.0142679	0.374184	0.154025	0.119705	0.312902	0.388628	0.388628	0.489463	0.628379	0.246502	0.130496	0.246502	0.269552	0.601233	0.109544	0.849076	0.457195	0.0453034	0.374184	0.0939675	0.219454	0.0507505	0.219454	0.204163	0.539799	0.959555	0.505991	0.346188	0.189571	0.0699778	0.741148	0.171192	0.235447	0.235447	0.497695	0.869027	0.175672	0.0158964
Fibrobacteria	0.23181	0.703901	0.549856	0.191275	0.114295	0.771029	0.515882	0.949635	0.8397	0.647916	0.751673	0.143104	0.929529	0.216029	0.0336554	0.761334	0.647916	0.742045	0.819948	0.859541	0.685066	0.0760704	0.780755	0.685066	0.829812	0.101361	0.819948	0.8397	0.00419023	0.443141	0.000756875	0.810109	0.405099	0.265473	0.450958	0.657136	0.732453	0.685066	0.147467	0.0272284	0.62962	0.466795	0.0189319	0.301936	0.694463	0.722897	0.790511	0.474814	0.259667
Candidatus Babeliae	0.423436	0.00840208	0.0140667	0.101038	0.0979513	0.00644029	0.00793026	0.000797357	0.00261874	0.00840208	0.00864609	0.0296164	0.00158923	0.00348003	0.65421	0.000341938	0.0053472	0.0021736	0.00455326	0.00726179	0.00193712	0.0189339	0.00158923	0.00193712	0.000726586	0.018485	0.0862642	0.00109041	0.382329	0.00348003	0.126382	0.00518026	0.0359833	0.018485	0.0198569	0.00243269	0.135716	0.0422507	0.0439367	0.143512	0.00889561	0.149553	0.027921	0.0706411	0.0541139	0.179989	0.0081635	0.00440634	0.0625303
[truncated: 31 more columns]
