# Supplementary material for: Exploring the biotechnological potential of terrestrial hot spring microbiomes for CO2 utilisation
Source: Environ Microbiome. 2026 Mar 11;21:56. doi: 10.1186/s40793-026-00875-x (PMC13093976; doi:10.1186/s40793-026-00875-x)
Supplement: Supplementary file 6 — Supplementary Material 6. Gives details of the marker genes included in Figure 3. [file 40793_2026_875_MOESM6_ESM.xlsx]

## Sheet: Waste gas genes
Metabolic Pathway/Cycle	Gene	K number	COG number	EC number
CO oxidation	coxS	K03518	COG2080	1.2.5.3
	coxM	K03519	COG1319	1.2.5.3
	coxL	K03520	COG1319	1.2.5.3
	cooF	K00196	COG1142	1.2.7.4
	cooS/acsA	K00198	COG1151	1.2.7.4
CO reduction	acsC	K00197	COG1456	2.1.1.245
	acsD	K00194	COG2069	2.1.1.245
	acsB	K14138	-	2.3.1.169
Wood-Linghdahl	fdhA	K05299	COG3383	1.17.1.10
	fdhB	K15022	-	1.17.1.10
	fdhF	K22015	COG3383	1.17.98.4, 1.17.98.5
	acsE	K15023	-	2.1.1.258
Calvin-Benson-Bassham	rbcL	K01601	COG1850	4.1.1.39
	rbcS	K01602	-	4.1.1.39
	prk	K00855	COG0572	2.7.1.19
3 hydroxypropionate bicycle	mcl	K08691	COG2301	4.1.3.24, 4.1.3.25
	meh	K09709	COG3777	4.2.1.153
	mcr	K14468	-	1.2.1.75, 1.1.1.298
Dicarboxylate 4-hydroxybutyrate cycle/3-hydroxypropionate 4-hydroxybutyrate cycle	-	K15016	COG1024, COG1250	4.2.1.17, 1.1.1.35
3-hydroxypropionate 4-hydroxybutyrate cycle	-	K15039	COG1250	1.1.1.298
Reductive tricarboxylic acid cycle	alcA	K15230	-	2.3.3.8
	alcB	K15231	-	2.3.3.8
	ACLY	K01648	-	2.3.3.8
Methanogenesis	fmdA	K00200	COG1229	1.2.7.12
	fmdB	K00201	COG1029	1.2.7.12
	fmdC	K00202	COG2218	1.2.7.12
	fmdD	K00203	COG1153	1.2.7.12
	fmdE	K11261	COG2191	1.2.7.12
	ftr	K00672	COG2037	2.3.1.101
Dissimilatory sulfate reduction	sat	K00958	COG2046	2.7.7.4
	aprA	K00394	-	1.8.99.2
	aprB	K00395	-	1.8.99.2
Sulfide oxidation	fccB	K17229	COG0446	1.8.2.3
	fccA	K17230	COG0446	1.8.2.3
	sqr	K17218	COG0446	1.8.5.4
Denitrification	norB	K04561	COG3256	1.7.2.5
	norC	K02305	-	1.7.2.5
	nosZ	K00376	COG4263	1.7.2.4
Hydrogen oxidation	hydA	K17993	-	1.12.1.3, 1.12.1.5
	hydB	K17996	-	1.12.98.4
	hoxH	K18008	-	1.12.2.1
	hoxY	K18007	-	1.12.1.2
	hoxU	K05588	COG1034	7.1.1.2
	hoxF	K05587	COG1894	7.1.1.2
	hyaA	K06282	COG1740	1.12.99.6
	hyaB	K06281	COG0374	1.12.99.6

## Sheet: Bioproduct biosynthesis genes
Use	Compound	Gene	K number	COG number	EC number
Biofuel	Methanol	acmB	K18372	COG1680	3.1.1.114
Biofuel	2-propanol	adh	K23259	COG1063	1.1.1.80
Biofuel	Propanol	pduC	K01699	COG4909	4.2.1.28
Biofuel	Acetone	adc	K01574	COG4689	4.1.1.4
Biofuel	Ethanol	eutG	K04022	COG1454	1.1.1.71
Platform chemical	2,3-butanediol	butB	K00004	COG1063	1.1.1.4
		HIBCH	K05605	-	-
Platform chemical and Polyester	1,2-propanediol	gldA	K00005	COG0371	1.1.1.6
Detergent and platform chemical	Glucaric acid	gudD	K01706	COG4948	4.2.1.40
		fucO	K00048	COG1454	1.1.1.77
Surfactant	Rhamnolipid	rhlA	K18100	COG0596	2.4.1.-
Plastics	Lactic acid	ldh	K00016	COG0039	1.1.1.27
Plastics	Muconic acid	catA	K03381	-	1.13.11.1
Bioplastic	Poly-3-hydroxybutyrate	phaC	K03821	COG3243	2.3.1.304
Food, cosmetics, medicine	Poly-γ-glutamic	capB	K01932	-	6.3.2.-
Dietary suppliment	Vitamin B1	phoA, phoB	K01077	COG1785	3.1.3.1
		PHO	K01078	-	3.1.3.2
		rsgA, engC	K06949	COG1162	3.1.3.100
Dietary suppliment	Vitamin B2	ribE, RIB5	K00793	COG0307	2.5.1.9
Dietary substitute	Mannitol	hxpA	K19270	COG0637	3.1.3.22
		mtlK	K00045	COG0246	1.1.1.67
Dietary substitute	Sorbitol	xyoA	K00594	COG0277	1.1.3.41
Flavouring/fragrance	Ferulic acid	COMT	K00055	-	E1.1.1.90
Flavouring/fragrance	Vanillic acid	ligW	K15063	COG2159	4.1.1.-
		vdh	K21802	COG1012	1.2.1.67
Food addative/stabiliser	Xanthan	gumI	K13658	COG0438	2.4.1.251
Food addative/stabiliser	Colanic acid	wcaJ	K03606	COG2148	2.7.8.31
Food addative/stabiliser	Alginate	algI	K19294	COG1696	-
Cosmetics	Ectoine	ectC	K06720	-	4.2.1.108
