# Supplementary material for: Exploring the biotechnological potential of terrestrial hot spring microbiomes for CO2 utilisation
Source: Environ Microbiome. 2026 Mar 11;21:56. doi: 10.1186/s40793-026-00875-x (PMC13093976; doi:10.1186/s40793-026-00875-x)
Supplement: Supplementary file 7 — Supplementary Material 7. Contains metagenomic mapped gene abundance TPM data of all genes in the major carbon fixation pathways discussed in this work. [file 40793_2026_875_MOESM7_ESM.xlsx]

## Sheet: Sheet1
					Sample
Pathway	K number	Gene(s)	Enzyme	EC	K number	25.7¬∞C_pH1.8_IS_SRR24079464	26.0¬∞C_pH8.9_CR_SRR17771298	26.3¬∞C_pH10.0_CR_SRR17771275	27.2¬∞C_pH5.43_NZ_SRR10063242	29.9¬∞C_pH5.9_NZ_SRR10063241	29.9¬∞C_pH6.5_CR_SRR17771279	29.9¬∞C_pH6.5_CR_SRR17771300	31.1¬∞C_pH7.0_CR_SRR17771291	31.1¬∞C_pH7.0_CR_SRR17771295	31.5¬∞C_pH7.1_CR_SRR17771285	31.5¬∞C_pH7.1_CR_SRR17771305	31.8¬∞C_pH7.5_CR_SRR17771314	31.8¬∞C_pH9.6_CR_SRR17771284	33.0¬∞C_pH8.9_CR_SRR17771310	34.5¬∞C_pH6.96_NZ_SRR10063240	42.0¬∞C_pH7.0_CA_SRR10095342	43.5¬∞C_pH7.5_IN_SRR3961739	45.6¬∞C_pH8.1_US_SRR5216251	47.1¬∞C_pH6.6_IS_BS1	47.8¬∞C_pH5.8_IT_SRR12124856	48.0¬∞C_pH6.95_CL_SRR5451033	48.3¬∞C_pH9.0_CR_SRR17771280	48.3¬∞C_pH9.0_CR_SRR17771294	50.9¬∞C_pH7.5_CR_SRR17771278	52.1¬∞C_pH7.8_IN_SRR3961733	55.0¬∞C_pH7.8_IN_SRR3961734	55.4¬∞C_pH6.7_CR_SRR17771286	55.4¬∞C_pH6.7_CR_SRR17771307	58.0¬∞C_pH6.95_CL_SRR5451032	58.0¬∞C_pH9.8_RU_SRR6429754	59.0¬∞C_pH5.8_JP_SRR7905023	60.0¬∞C_pH5.4_JP_SRR7905022	60.0¬∞C_pH5.7_SA_SRR5214706	60.0¬∞C_pH7.7_CR_SRR17771281	60.0¬∞C_pH7.7_CR_SRR17771303	66.0¬∞C_pH6.95_CL_SRR5451031	67.0¬∞C_pH7.8_IN_SRR3961743	67.0¬∞C_pH7.9_IN_SRR8369165	68.0¬∞C_pH6.9_JP_DRR163687	69.0¬∞C_pH2.5_TW_SRR1297186	70.0¬∞C_pH3.75_RU_SRR6311224	70.0¬∞C_pH8.63_CN_SRR17794512	72.0¬∞C_pH7.9_IN_SRR8369092	73.0¬∞C_pH2.5_IT_SRR12124855
CBB	K00855	PRK, prkB	phosphoribulokinase	[EC:2.7.1.19]	K00855	0	104.932	51.2177	17.7566	10.7815	21.0945	194.72	203.289	91.7436	75.6701	133.089	31.8921	59.3132	305.071	83.2643	62.9875	38.9454	3.18133	141.97	24.9297	112.037	11.2671	106.886	208.877	98.3066	233.281	54.2948	55.5609	212.121	0	222.134	208.217	54.9666	80.5005	187.412	94.4831	32.2233	45.3509	13.8614	19.1637	0	17.9229	25.1388	0
	K01601	rbcL, cbbL	ribulose-bisphosphate carboxylase large chain	[EC:4.1.1.39]	K01601	1076.76	83.6309	1.33621	39.5868	23.1751	305.606	348.475	274.09	121.797	58.4603	59.8187	495.486	111.827	500.338	54.7941	65.6064	56.1782	32.6397	157.709	49.5243	81.2478	8.45533	40.4098	163.774	89.0673	303.175	73.15	71.9474	141.799	0	159.042	122.934	142.678	35.2174	234.66	54.561	48.4684	46.2166	3.87388	40.6893	131.891	92.2184	22.9557	0
	K01602	rbcS, cbbS	ribulose-bisphosphate carboxylase small chain	[EC:4.1.1.39]	K01602	0	31.3814	1.08619	17.3928	3.43156	344.033	319.465	85.2893	60.2713	0	0	82.7949	16.4967	308.253	48.7527	25.7103	39.1243	1.17739	150.014	15.1991	67.5256	12.9139	43.5288	102.847	60.5488	221.459	18.5888	16.6495	141.248	0	170.565	71.3588	93.1271	23.6105	106.131	59.2458	40.0331	14.978	7.47217	14.9853	0	7.14414	20.8283	0
	K00927	PGK, pgk	phosphoglycerate kinase	[EC:2.7.2.3]	K00927	204.135	256.631	318.161	159.454	202.65	316.758	386.465	357.817	331.862	475.801	140.983	120.611	315.462	369.243	222.595	263.477	266.145	342.039	564.746	450.188	259.971	324.551	283.506	277.707	264.232	203.669	373.54	351.337	224.204	452.352	231.69	308.652	460.105	278.699	588.428	238.199	377.336	620.468	490.501	898.735	493.316	445.946	552.125	397.186
	K05298	GAPA	glyceraldehyde-3-phosphate dehydrogenase (NADP+) (phosphorylating)	[EC:1.2.1.13]
	K00150	gap2, gapB	glyceraldehyde-3-phosphate dehydrogenase (NAD(P)+) (phosphorylating)	[EC:1.2.1.59]	K00150	126.982	6.77839	1.45678	15.1573	0	0	0	2.86172	8.32569	18.8558	0	0	3.80313	0	0	0	30.2725	0	16.4916	295.317	0	1.31541	8.9923	1.82011	2.18548	32.4489	4.74883	20.256	0	0	0	3.84053	0	0.850169	12.2391	0	0	11.0456	13.481	150.948	227.967	84.2089	6.6912	313.004
	K00134	GAPDH, gapA	glyceraldehyde 3-phosphate dehydrogenase (phosphorylating)	[EC:1.2.1.12]	K00134	0	249.106	110.169	149.583	208.234	326.714	397.508	381.275	208.206	274.114	303.547	130.929	322.001	528.876	316.173	241.865	231.059	413.773	359.126	58.597	329.656	98.0533	315.728	369.118	387.711	351.101	399.19	310.879	338.114	234.31	423.767	395.563	406.85	256.406	615.953	291.32	555.914	376.136	476.24	549.904	124.637	301.592	417.435	0
	K01623	ALDO	fructose-bisphosphate aldolase, class I	[EC:4.1.2.13]	K01623	0	46.2893	12.209	70.5999	34.8973	64.9099	40.9475	77.9045	54.535	134.575	17.5341	83.8257	29.8619	29.3788	56.5936	0	43.981	21.4123	2.83414	0	0	16.6098	103.592	7.1121	32.4813	16.1818	38.4724	57.921	9.31808	0	2.29226	11.4625	1.88575	19.8751	40.1314	14.5526	0	4.28013	0	0	0	0	0	0
	K01624	FBA, fbaA	fructose-bisphosphate aldolase, class II	[EC:4.1.2.13]	K01624	0	169.049	327.495	94.0298	140.88	288.766	415.51	380.415	150.518	151.448	108.013	135.905	394.137	442.589	94.1933	240.456	240.933	231.743	334.099	56.2248	139.411	294.266	117.48	334.076	412.617	573.41	215.829	274.773	122.022	98.8767	228.343	260.935	131.947	130.27	465.683	121.068	169.297	366.482	55.4045	15.7898	27.9437	29.2394	273.73	0
	K03841	FBP, fbp	fructose-1,6-bisphosphatase I	[EC:3.1.3.11]	K03841	0	210.071	306.013	43.5884	60.3067	183.082	276.595	234.964	92.2751	31.6097	28.5732	75.2024	206.918	195.183	139.61	124.233	204.38	54.4866	399.97	7.76518	147.796	291.789	96.4099	200.18	243.589	307.411	165.19	142.609	103.014	141.954	213.106	220.111	73.3642	49.6297	18.6699	80.0555	22.0234	63.5131	33.6595	18.3328	0	90.1788	14.6706	0
	K02446	glpX	fructose-1,6-bisphosphatase II	[EC:3.1.3.11]	K02446	0	8.58393	40.4114	4.9588	1.49378	2.10411	1.99089	0	45.5764	17.2952	32.8244	8.19424	42.4708	7.70187	0.210088	51.6174	2.69619	32.1989	35.2144	15.2407	62.5363	43.5537	136.049	37.3922	70.0095	16.2476	37.8432	91.624	131.725	278.971	1.90211	62.9984	67.3305	211.73	511.238	136.927	95.1749	142.134	11.9433	0	0	21.1107	216.506	0
	K11532	glpX-SEBP	fructose-1,6-bisphosphatase II / sedoheptulose-1,7-bisphosphatase	[EC:3.1.3.11 3.1.3.37]	K11532	0	23.8233	4.23374	103.842	66.0026	20.4326	29.8129	54.7293	5.64417	0	0	23.7659	25.3918	24.7193	43.9627	0	39.5963	0.793488	0	0	15.3758	9.67646	17.6489	11.4796	2.87938	39.3073	41.6233	55.1081	0	0	3.03212	8.25895	0	11.8868	0	0	30.46	2.37524	0	2.50104	0	0.748917	0	0
	K01086	fbp-SEBP	fructose-1,6-bisphosphatase I / sedoheptulose-1,7-bisphosphatase	[EC:3.1.3.11 3.1.3.37]	K01086	0	2.64402	1.61519	0	0.859087	0	0	52.5385	0	0	55.9196	6.26051	6.44431	23.8354	0	0	32.3388	0	34.9464	17.2775	20.295	0	0	89.8093	21.5763	254.138	5.86275	8.72087	0	0	0	0	71.9857	1.8069	0	0	0	0	0	7.46881	0	0	0	0
	K00615	E2.2.1.1, tktA, tktB	transketolase	[EC:2.2.1.1]	K00615	81.6384	318.007	326.579	241.815	217.546	376.346	455.837	508.819	330.998	409.195	268.743	138.082	606.656	509.645	344.983	316.567	322.753	465.995	526.767	45.202	309.768	174.122	323.932	455.893	465.873	388.856	526.837	348.943	270.313	465.326	246.249	394.376	764.161	356.839	570.756	227.564	679.408	601.943	325.762	770.152	447.311	270.422	875.318	0
	K01100	E3.1.3.37	sedoheptulose-bisphosphatase	[EC:3.1.3.37]	K01100	0	0	0	0	0	0	0.612411	0	0	0	0	5.86724	0	0	0	0	0	0	0	0	0	0	0	0	0	0	0	0	0	0	0	0	0	0	0	0	0	0	0	0	0	0	0	0
	K11532	glpX-SEBP	fructose-1,6-bisphosphatase II / sedoheptulose-1,7-bisphosphatase	[EC:3.1.3.11 3.1.3.37]	K11532	0	23.8233	4.23374	103.842	66.0026	20.4326	29.8129	54.7293	5.64417	0	0	23.7659	25.3918	24.7193	43.9627	0	39.5963	0.793488	0	0	15.3758	9.67646	17.6489	11.4796	2.87938	39.3073	41.6233	55.1081	0	0	3.03212	8.25895	0	11.8868	0	0	30.46	2.37524	0	2.50104	0	0.748917	0	0
	K01086	fbp-SEBP	fructose-1,6-bisphosphatase I / sedoheptulose-1,7-bisphosphatase	[EC:3.1.3.11 3.1.3.37]	K01086	0	2.64402	1.61519	0	0.859087	0	0	52.5385	0	0	55.9196	6.26051	6.44431	23.8354	0	0	32.3388	0	34.9464	17.2775	20.295	0	0	89.8093	21.5763	254.138	5.86275	8.72087	0	0	0	0	71.9857	1.8069	0	0	0	0	0	7.46881	0	0	0	0
	K01807	rpiA	ribose 5-phosphate isomerase A	[EC:5.3.1.6]	K01807	179.47	178.372	246.161	94.9578	67.1805	51.4885	133.95	258.44	102.311	159.31	47.6434	80.0885	261.415	354.598	152.338	92.908	187.119	86.8906	223.152	430.768	102.268	243.79	217.971	279.68	208.434	272.185	162.456	254.806	199.944	285.376	204.867	108.59	104.263	115.563	224.173	122.294	27.4859	173.298	105.183	297.836	414.863	165.649	292.953	415.883
	K01808	rpiB	ribose 5-phosphate isomerase B	[EC:5.3.1.6]	K01808	0	118.877	69.0893	57.13	172.916	138.57	88.4258	112.006	200.256	158.402	47.2661	36.748	218.436	47.0908	77.3246	170.279	134.242	234.787	330.451	45.0539	216.42	40.8241	98.1585	72.5924	108.056	85.9245	113.512	40.0149	62.1862	81.1783	71.3461	164.017	309.464	106.674	177.309	119.666	396.814	228.018	272.583	180.723	18.6129	178.766	62.19	0
rTCA	K00169	porA	pyruvate ferredoxin oxidoreductase alpha subunit	[EC:1.2.7.1]	K00169	160.979	67.2697	3.33464	18.4258	16.4254	58.4865	87.893	84.541	196.748	190.898	49.3186	15.0752	56.9331	31.2264	0.676538	195.458	0	147.505	495.298	513.588	34.5975	6.44358	3.80614	74.6962	0	0	34.9051	9.37938	0	231.694	1.82208	94.3018	329.098	8.83449	151.814	6.90323	859.036	439.369	914.633	1048.37	804.958	443.267	504.324	701.814
	K00170	porB	pyruvate ferredoxin oxidoreductase beta subunit	[EC:1.2.7.1]	K00170	181.187	66.6839	3.01461	16.1572	23.3816	51.8821	94.0244	57.3781	140.978	174.352	37.2411	12.0541	48.6006	16.8981	0.57101	192.347	0	106.481	134.619	558.961	45.3093	6.44389	3.45712	64.187	0	0	38.6202	4.96611	0	237.345	4.27577	99.5725	292.567	16.1093	207.023	7.30717	52.9579	434.707	352.615	266.999	714.103	375.044	284.636	748.796
	K00171	porD	pyruvate ferredoxin oxidoreductase delta subunit	[EC:1.2.7.1]	K00171	142.278	1.82771	0	0	0	6.18995	15.39	1.88198	19.1542	9.60639	0	0	2.48914	0.476558	0	58.9789	0	24.5607	60.5823	146.825	0	0	0	7.49295	0	0	4.85449	0.353575	0	0	0	20.1281	42.4681	0.348447	2.67842	0	47.4515	15.1075	143.644	28.1386	150.965	14.4094	16.901	30.5628
	K00172	porC, porG	pyruvate ferredoxin oxidoreductase gamma subunit	[EC:1.2.7.1]	K00172	176.984	63.43	3.84262	19.1735	25.3991	81.2577	112.108	99.4709	191.986	206.168	51.9839	20.6319	58.7138	36.7898	0.807697	167.393	0	133.594	385.13	627.171	29.6244	8.40723	4.83133	68.0906	0	0	39.3726	13.0618	0	359.248	1.56213	105.007	324.593	10.7027	143.707	10.632	790.607	459.491	758.898	1172.35	931.354	555.319	477.124	647.162
	K03737	por, nifJ	pyruvate-ferredoxin/flavodoxin oxidoreductase	[EC:1.2.7.1 1.2.7.-]	K03737	0	46.8321	0.510251	18.2562	77.8331	227.048	200.475	108.35	142.481	110.638	113.194	42.9213	236.02	12.4522	95.2734	135.911	3.21459	264.415	97.4362	33.5887	112.48	11.0936	155.702	105.826	29.3466	7.30129	264.116	57.7486	293.309	140.119	199.873	195.628	31.6884	187.177	137.803	215.963	5.44444	71.2341	21.4903	0.4724	44.5353	19.9764	143.944	0
	K01007	pps, ppsA	pyruvate, water dikinase	[EC:2.7.9.2]	K01007	0	98.7823	241.213	122.676	39.3146	81.6945	194.492	196.016	156.219	343.763	312.672	23.5357	103.627	365.591	100.267	195.129	123.407	80.5806	596.628	464.162	151.009	257.034	443.003	292.9	131.902	360.716	77.3758	130.111	322.829	67.6223	261.61	93.4194	282.408	44.8749	284.844	129.454	376.071	340.6	349.792	871.302	88.0391	321.795	537.293	311.811
	K01006	ppdK	pyruvate, orthophosphate dikinase	[EC:2.7.9.1]	K01006	0	116.717	15.8487	133.957	210.015	260.466	192.406	157.27	215.271	289.648	340.274	71.7387	285.656	51.2122	207.741	255.12	149.78	341.958	188.095	149.119	127.076	23.3751	101.768	102.338	46.2142	116.894	336.464	207.2	124.877	406.705	70.603	222.085	439.537	252.692	515.461	172.22	168.059	494.375	282.917	46.2935	464.577	263.33	345.669	156.903
	K01595	ppc	phosphoenolpyruvate carboxylase	[EC:4.1.1.31]	K01595	220.609	211.539	289.065	104.257	70.6508	136.782	151.423	128.987	50.669	200.243	663.429	56.7159	78.8593	415.86	177.819	64.5374	197.447	51.8883	305.327	601.65	180.487	290.365	288.735	301.698	216.174	286.629	107.461	162.792	318.549	314.63	180.872	66.4754	416.005	262.021	494.71	259.389	44.3306	307.637	128.079	227.884	151.308	235.827	330.4	547.504
	K01959	pycA	pyruvate carboxylase subunit A	[EC:6.4.1.1]	K01959	0	17.125	1.34141	1.79896	0.902209	0	33.5039	40.0803	48.4193	0	0	0	6.74607	47.8522	0	5.73006	58.1279	0	7.5478	0	0	1.75093	0	2.03175	28.4204	0	5.18864	0	0	0	2.68203	104.056	76.8	0	0	0	0	35.1041	0	1.94897	0	71.1827	0	0
	K01960	pycB	pyruvate carboxylase subunit B	[EC:6.4.1.1]	K01960	0	19.8591	0.841333	2.74073	1.67593	0	32.832	64.2518	42.6614	27.0773	0	0	9.49266	44.9699	0	3.66173	79.3346	0	204.255	0	0	1.69212	0	11.4804	36.6176	0	5.1731	0	0	0	3.72964	127.114	126.737	0	0	0	0	82.8236	0	1.414	0	78.7576	0	0
	K01958	PC, pyc	pyruvate carboxylase	[EC:6.4.1.1]	K01958	0	51.7065	35.2973	35.5501	82.9814	99.6895	67.1685	68.0845	3.51562	7.78472	52.6349	39.4696	33.0039	37.8489	21.3557	11.5415	14.3139	2.9208	8.41842	16.4594	39.0282	81.388	6.74564	14.4621	0	0	71.2302	144.156	0	0	19.052	30.4351	1.10651	11.5426	8.72716	7.65027	40.6133	0	11.0176	0	0	0	0	0
	K00024	mdh	malate dehydrogenase	[EC:1.1.1.37]	K00024	0	197.22	75.6582	107.61	208.085	227.233	267.296	254.477	234.408	350.625	103.22	82.8718	296.433	119.258	235.363	179.432	234.132	119.337	383.207	38.6826	216.653	270.827	289.76	265.684	348.752	394.562	310.468	211.013	221.073	163.013	242.732	315.14	401.974	215.174	523.51	222.434	381.478	260.954	525.65	472.023	88.2943	195.86	211.282	0
	K01675	fumD	fumarate hydratase D	[EC:4.2.1.2]	K01675	0	0	2.76558	0	0	0	0	0	0	0	0	0	0	0	0	0	0	0	0	0	0	0	0	1.18732	0	0	0	0	0	0	0	0	0	0	0	0	0	0	0	0	0	0	0	3.00058
	K01676	E4.2.1.2A, fumA, fumB	fumarate hydratase, class I	[EC:4.2.1.2]	K01676	0	102.777	242.695	27.2464	27.4578	114.573	90.6456	92.4122	82.8373	25.7463	49.7308	24.4087	64.4151	54.4336	17.3013	72.1014	182.412	4.02122	134.215	15.3778	68.8738	254.521	60.2303	174.775	125.192	331.526	61.2958	126.83	5.54098	0	16.512	31.1379	75.5839	23.4265	23.5395	23.2679	5.71728	42.2665	0	9.12906	0	6.65662	0	0
	K01677	E4.2.1.2AA, fumA	fumarate hydratase subunit alpha	[EC:4.2.1.2]	K01677	0	9.96534	5.44988	6.68366	0	7.17907	3.13368	6.60356	37.3516	63.8538	1.04305	0	15.3476	1.01866	1.10244	78.4802	3.66195	86.6417	187.545	146.203	11.2953	2.30689	8.01788	28.4696	6.81707	9.52753	14.4709	2.90772	3.42809	17.7738	0	16.8227	73.3864	14.1249	12.8205	0	421.665	258.724	425.66	51.6395	144.684	137.434	280.333	20.8854
	K01678	E4.2.1.2AB, fumB	fumarate hydratase subunit beta	[EC:4.2.1.2]	K01678	0	19.7802	1.04179	1.01299	0.246437	2.8359	3.14993	1.55425	32.6195	70.6322	2.0209	0	23.1398	0.879211	0.562764	103.051	6.50099	110.873	160.006	179.997	10.167	2.93229	9.17024	35.4487	4.00471	0	27.4643	3.15126	0	25.8445	0	68.4709	183.965	8.87499	89.4876	0	331.313	210.448	307.227	61.3437	145.088	79.456	338.517	0
	K01679	E4.2.1.2B, fumC, FH	fumarate hydratase, class II	[EC:4.2.1.2]	K01679	80.7855	116.101	247.262	117.384	186.652	250.42	261.839	135.119	101.317	211.081	14.7677	59.7223	135.117	225.715	185.856	95.5396	232.852	85.1105	165.117	34.2329	68.3056	259.799	274.93	74.2565	241.85	121.361	166.055	288.861	50.5147	0	232.903	141.625	24.5653	86.1593	382.845	44.166	49.4262	93.8484	123.06	875.053	57.9719	52.3975	182.157	0
	K01774	fumE	fumarate hydratase E	[EC:4.2.1.2]	K01774	0	0	0	0	0	0	0	0	0	0	0	0	0	0	0	0	0	0	0	0	0	0	0	0	0	0	0	0	0	0	0	0	0	0	0	0	0	0	0	0	0	0	0	0
	K00239	sdhA, frdA	succinate dehydrogenase flavoprotein subunit	[EC:1.3.5.1]	K00239	133.645	154.888	242.103	99.5677	135.856	205.312	291.441	212.731	186.99	186.329	299.266	66.5587	308.854	125.754	166.856	181.159	235.634	105.449	150.937	287.315	160.131	240.479	249.853	242.118	285.011	329.665	316.705	233.585	239.011	228.001	209.315	280.037	136.572	216.455	255.284	193.763	45.5391	234.842	173.5	55.7793	423.826	247.114	378.053	568.744
	K00240	sdhB, frdB	succinate dehydrogenase iron-sulfur subunit	[EC:1.3.5.1]	K00240	165.306	183.379	255.191	140.793	153.665	205.193	332.656	239.891	185.895	199.341	87.2854	66.899	306.136	158.999	244.337	218.469	277.83	162.211	334.748	491.753	308.213	290.424	258.428	244.21	318.344	289.707	380.81	249.127	240.785	81.4706	211.42	289.118	132.549	206.375	345.176	231.11	277.477	218.115	350.438	604.003	389.922	412.058	178.759	524.717
	K00241	sdhC, frdC	succinate dehydrogenase cytochrome b subunit	[EC:1.3.5.1]	K00241	0	112.299	256.017	154.827	132.637	182.894	197.494	164.259	83.3239	130.983	51.3689	57.0032	218.686	101.646	128.993	56.5538	303.858	168.683	115.213	24.78	215.28	280.307	85.2314	145.912	213.292	363.221	181.628	225.724	118.516	44.6302	82.5845	241.691	117.996	160.054	301.464	154.064	27.151	97.0878	81.4089	8.55963	8.3991	166.522	113.502	0
	K00242	sdhD, frdD	succinate dehydrogenase membrane anchor subunit	[EC:1.3.5.1]	K00242	0	35.8428	32.8924	36.1774	26.54	11.4238	12.1285	40.639	96.2732	37.3825	6.6163	7.22073	97.2097	42.9249	26.7665	28.7934	152.563	10.5264	23.5956	6.69367	35.7685	14.6988	11.0161	28.309	114.271	175.832	37.4155	69.0364	14.3151	0	18.7797	118.655	22.8568	27.2444	19.4366	37.0948	10.4305	55.2975	9.75714	3.46842	0	13.7069	54.904	0
	K00244	frdA	succinate dehydrogenase flavoprotein subunit	[EC:1.3.5.1]	K00244	0	8.16399	28.6417	9.45487	42.3696	0	0	0	3.80895	4.41619	0	1.96241	2.18884	12.7488	0	0	0	0	0	0	15.575	0	0	2.52359	12.2615	10.0012	0	0	4.8984	0	0	3.4796	0	0	0	0	0	0	0	0	0	0	0	0
	K00245	frdB	succinate dehydrogenase iron-sulfur subunit	[EC:1.3.5.1]	K00245	0	0	18.4464	0	21.3743	0	0.57707	0	5.84141	0	0	1.69082	1.34733	8.33207	0	0	0	0	0	0	0	0	0	1.1213	2.62624	0	1.57329	0	0	0	0	4.72696	0	0	0.760494	0	2.63954	0	0	0	0	0	0	0
	K00246	frdC	succinate dehydrogenase subunit C	[EC:1.3.5.1]	K00246	0	0.804507	5.77518	1.29486	9.17438	0.329236	0.328826	0	1.49966	0	0	0	0	5.29443	0.198834	0	0	0	0	0	10.4061	0	0	0.912491	7.04345	4.29074	0.435036	0.532752	3.00601	0	0.463869	3.00186	0	0	1.35199	0	0	0	0	0	0	0	0	0
	K00247	frdD	succinate dehydrogenase subunit D	[EC:1.3.5.1]	K00247	0	0	31.6785	1.10353	8.7317	0	1.23728	0.870957	3.56815	0	0	0.531826	1.80548	20.2391	1.17383	0	0	0	0	0	7.67812	1.16925	0	2.13248	11.2383	3.68185	0.770877	0.262835	2.39704	0	1.68607	3.85428	0	0	4.18272	0	3.59271	0	0	0	0	0	0	0
	K18556	frdA	NADH-dependent fumarate reductase subunit A	[EC:1.3.1.6]	K18556	0	0	0	0	0	0	0	0	0	0	0	0	0	0	0	0	0	0	254.28	0	0	0	0	0	0	0	0	0	0	0	0	11.6144	0	0	0	0	366.533	5.20131	77.8822	596.233	39.7109	5.59099	153.698	0
	K18557	frdB	NADH-dependent fumarate reductase subunit B	[EC:1.3.1.6]	K18557	0	0	0	0	0	0	0	0	0	0	0	0	0	0	0	0	0	0	3.66951	0	0	0	0	0	0	0	0	0	0	0	0	0	0	0	0	0	364.944	6.56315	194.068	343.233	25.3521	15.0402	145.798	0
	K18558	frdC	NADH-dependent fumarate reductase subunit C	[EC:1.3.1.6]	K18558	0	0	0	0	0	0	0	0	0	0	0	0	0	0	0	0	0	0	6.7047	0	0	0	0	0	0	0	0	0	0	0	0	0	0	0	0	0	373.969	4.3509	186.718	575.707	0	14.0634	113.674	0
	K18559	frdD	NADH-dependent fumarate reductase subunit D	[EC:1.3.1.6]	K18559	0	0	0	0	0	0	0	0	0	0	0	0	0	0	0	0	0	0	6.29687	0	0	0	0	0	0	0	0	0	0	0	0	0	0	0	0	0	395.489	6.8378	183.54	0	40.4336	0	141.274	0
	K18560	frdE	NADH-dependent fumarate reductase subunit E	[EC:1.3.1.6]	K18560	0	0	0	0	0	0	0	0	0	0	0	0	0	0	0	0	0	0	1.10436	0	0	0	0	0	0	0	0	0	0	0	0	0	0	0	0	0	629.905	11.4011	291.376	0	0	0	299.788	0
	K01902	sucD	succinyl-CoA synthetase alpha subunit	[EC:6.2.1.5]	K01902	134.797	225.487	219.898	88.7988	186.03	232.566	257.23	243.562	150.895	199.079	80.6077	64.9111	260.818	208.826	177.713	220.191	286.427	245.168	279.901	467.087	270.095	161.594	249.222	264.245	277.727	376.69	296.629	201.532	222.185	356.557	215.685	312.711	188.55	227.452	191.944	219.416	377.976	351.081	426.573	871.62	465.781	335.33	431.076	505.785
	K01903	sucC	succinyl-CoA synthetase beta subunit	[EC:6.2.1.5]	K01903	111.314	160.734	247.337	140.054	165.961	216.942	299.318	247.238	155.151	118.69	319.885	89.9068	284.139	243.681	156.65	196.951	294.16	215.74	570.928	110.876	219.819	165.615	235.921	263.389	318.321	419.979	305.207	221.211	166.917	312.966	81.6485	310.188	180.5	245.262	270.255	179.895	441.945	247.358	516.979	595.479	76.1471	275.103	290.365	0
	K00174	korA, oorA, oforA	2-oxoglutarate/2-oxoacid ferredoxin oxidoreductase subunit alpha	[EC:1.2.7.3 1.2.7.11]	K00174	119.685	68.84	11.1894	85.6971	141.052	237.266	244.441	133.97	394.634	354.103	129.709	58.7466	414.941	40.9514	94.8467	568.606	111.703	646.627	447.618	613.281	253.431	58.4337	219.143	194.789	53.1422	42.5134	425.551	69.1963	106.685	983.87	88.2958	445.663	773.787	311.941	674.748	263.498	353.023	1044.74	670.311	1714.46	1613.7	495.651	875.744	658.616
	K00175	korB, oorB, oforB	2-oxoglutarate/2-oxoacid ferredoxin oxidoreductase subunit beta	[EC:1.2.7.3 1.2.7.11]	K00175	106.13	66.9127	11.0319	82.9045	133.66	180.374	183.968	102.08	314.231	282.873	102.312	47.0682	388.318	36.8171	91.1541	553.298	164.118	560.619	396.165	543.468	246.399	54.3285	226.087	166.465	56.0074	52.1891	361.966	57.5286	130.682	864.599	96.5353	445.207	602.26	311.946	566.124	298.016	318.914	895.857	596.594	746.163	1340.86	422.591	861.65	231.826
	K00177	korC, oorC	2-oxoglutarate ferredoxin oxidoreductase subunit gamma	[EC:1.2.7.3]	K00177	0	11.0442	1.92346	0	0.50336	97.5226	51.0071	17.8469	145.843	108.527	31.5703	29.1785	193.302	11.2894	1.11522	361.368	2.32986	311.04	118.195	59.9952	4.31112	9.08577	33.0994	53.0788	1.03958	0	159.235	7.96543	89.4616	806.296	17.2016	122.085	147.038	133.825	45.4804	104.858	142.596	317.002	50.3282	19.0334	441.43	119.14	253.718	0
	K00176	korD, oorD	2-oxoglutarate ferredoxin oxidoreductase subunit delta	[EC:1.2.7.3]	K00176	0	8.30535	0	0	0	65.7488	52.677	23.2802	164.467	156.414	48.5017	27.3593	160.344	23.2894	1.14674	350.256	2.82035	211.858	68.6085	22.4479	2.97096	2.12584	26.791	32.6579	0.50611	0	223.396	7.15978	64.3591	287.05	11.4152	172.61	360.519	46.8447	9.39331	50.7048	83.8065	90.3724	45.3113	25.6552	277.284	10.3529	65.2727	0
	K00031	IDH1, IDH2, icd	isocitrate dehydrogenase	[EC:1.1.1.42]	K00031	352.55	255.999	256.476	183.557	220.015	207.858	142.226	234.65	135.928	226.725	96.3131	50.4218	225.064	272.666	236.107	153.784	340.112	200.589	277.438	300.694	352.257	341.797	221.506	390.132	305.502	593.169	359.559	303.428	247.848	133.596	217.089	229.02	152.935	313.232	561.628	280.289	82.6229	227.063	220.28	63.6593	519.279	183.429	238.881	479.767
	K01681	ACO, acnA	aconitate hydratase	[EC:4.2.1.3]	K01681	0	51.7966	58.1288	114.952	173.487	135.924	146.113	122.819	80.8349	193.069	197.533	21.6831	213.227	82.0748	138.21	121.631	125.787	116.643	67.7913	35.9289	217.424	104.506	255.856	85.1967	99.0243	128.952	239.867	209.773	148.15	181.896	53.4287	211.284	176.566	154.695	393.244	143.982	58.1532	167.948	139.807	54.8445	258.586	164.701	194.785	0
	K01682	acnB	aconitate hydratase 2 / 2-methylisocitrate dehydratase	[EC:4.2.1.3 4.2.1.99]	K01682	76.8839	99.8535	213.66	7.48989	3.59739	115.263	230.771	86.1748	19.565	31.3496	48.7662	47.1965	22.4178	38.993	42.7532	21.9841	139.824	0	361.08	0	41.2688	98.9366	58.4156	190.777	114.739	267.197	36.3159	109.766	89.6476	0	123.668	26.7605	68.8908	15.5834	20.3401	37.8483	0	6.19429	0	0	0	29.979	19.0986	0
	K15230	aclA	ATP-citrate lyase alpha-subunit	[EC:2.3.3.8]	K15230	0	0	0	0	0	0.790494	45.5865	0	0	0	0	0	0	6.95209	0	0	0	0	20.3159	0	1.11973	0	0	1.11103	0	0	0	0	0	0	0	24.6857	0	0	0	0	0	0	390.507	0	0	5.75869	0	0
	K15231	aclB	ATP-citrate lyase beta-subunit	[EC:2.3.3.8]	K15231	0	0	0	0	0	0	40.1116	0	0	0	0	0	2.20724	7.00504	0	0	0	0	244.595	5.31576	0	0	0	0	0	0	0	0	0	0	0	15.3384	0	0	0	0	0	1.746	277.499	0	0	106.131	0	0
	K15232	ccsA	citryl-CoA synthetase large subunit	[EC:6.2.1.18]	K15232	0	0	0	0	0	0	0	0	0	0	0	0	0	0	0	0	0	0	7.77437	0	0	0	0	0	0	0	0	0	0	0	0	0	0	0	0	0	413.701	5.83661	287.022	599.81	85.6352	132.629	163.812	0
	K15233	ccsB	citryl-CoA synthetase small subunit	[EC:6.2.1.18]	K15233	0	0	0	0	0	0	0	0	0	0	0	0	0	0	0	0	0	0	2.28623	0	0	0	0	0	0	0	0	0	0	0	0	0	0	0	0	0	443.934	8.57839	247.773	0	55.0141	21.0768	184.818	0
	K15234	ccl	citryl-CoA lyase	[EC:4.1.3.34]	K15234	0	0	0	0	0	0	0	0	0	0	0	0	2.98431	0	0	17.5177	0	12.066	223.571	0	0	0	0	0.455674	0	0	0	0	0	0	1.83768	12.0839	0	0	0	0	242.094	2.55795	220.048	459.444	31.985	55.1933	56.5434	0
3HP	K01961	accC	acetyl-CoA carboxylase, biotin carboxylase subunit	[EC:6.4.1.2 6.3.4.14]	K01961	0	259.041	291.862	115.987	216.725	283.389	293.451	239.396	196.726	221.274	131.011	78.4454	271.799	352.198	196.341	281.235	288.105	277.597	496.291	29.1005	268.685	285.977	156.528	312.847	289.253	299.54	398.613	261.918	309.15	340.089	227.271	310.845	407.211	304.676	385.951	277.989	462.764	289.169	471.278	617.496	41.6073	668.584	393.883	0
	K01962	accA	acetyl-CoA carboxylase carboxyl transferase subunit alpha	[EC:6.4.1.2 2.1.3.15]	K01962	78.7291	217.235	226.767	170.885	216.917	205.505	292.079	209.348	149.334	197.226	34.557	99.749	179.115	425.111	165.743	135.88	232.186	252.46	427.736	25.4859	184.306	218.871	240.853	259.71	305.113	325.463	158.482	266.007	339.319	385.449	174.823	235.681	459.37	297.39	431.279	243.391	357.065	302.656	194.555	20.7598	64.8256	148.89	468.284	1.31276
	K01963	accD	acetyl-CoA carboxylase carboxyl transferase subunit beta	[EC:6.4.1.2 2.1.3.15]	K01963	0	181.422	188.054	143.228	169.905	184.165	245.108	202.931	141.868	171.048	215.851	447.016	126.119	293.185	147.359	143.14	257.064	234.202	346.138	23.911	184.625	181.059	194.253	302.134	260.309	268.168	171.433	165.935	324.241	329.389	201.434	206.892	357.991	238.122	342.436	285.312	380.991	263.652	490.401	442.657	38.0098	116.37	415.191	0
	K02160	accB, bccP	acetyl-CoA carboxylase biotin carboxyl carrier protein		K02160	0	148.44	109.493	59.5214	117.461	109.278	154.248	216.679	74.7041	65.3726	66.8367	54.0336	68.45	229.289	85.5132	147.317	206	202.015	277.398	23.8051	196.112	88.3111	171.438	199.452	225.566	194.022	130.6	140.264	252.253	413.717	232.163	203.5	163.455	137.146	263.242	173.732	271.882	197.394	283.997	203.288	22.0057	217.87	256.465	0
	K14468	mcr	malonyl-CoA reductase / 3-hydroxypropionate dehydrogenase (NADP+)	[EC:1.2.1.75 1.1.1.298]	K14468	0	0	2.76003	1.28769	1.75668	0	0	0	0	0	0	0	0	2.53147	21.4844	17.6608	0	21.5317	0	0	12.3931	1.80107	18.1179	31.2534	0	0	3.08269	0	86.5064	129.411	0	0	4.20474	116.724	0	98.2882	0	1.79895	0	0	0	0	10.0986	0
	K14469	K14469	acrylyl-CoA reductase (NADPH) / 3-hydroxypropionyl-CoA dehydratase / 3-hydroxypropionyl-CoA synthetase	[EC:1.3.1.84 4.2.1.116 6.2.1.36]	K14469	0	0	2.64503	1.55428	1.96074	0	0	0	0	0	0	0	0	2.24484	20.2911	19.604	0	5.4267	0	0	10.818	2.6974	18.1977	33.4159	0	0	2.9356	0	85.162	173.441	0	0	3.76974	110.327	0	96.3957	0	1.55048	0	0	0	0	10.7789	0
	K15052	K15052	propionyl-CoA carboxylase	[EC:6.4.1.3 2.1.3.15]	K15052	0	0	0	0	0	0	0	0	0	0	0	0	0	0	0	0	0	3.2365	0	0	6.82848	0	1.32871	20.1313	0	0	2.42557	0	78.2292	99.2314	0	0	1.82442	89.9201	0	88.9521	0	1.24079	0	0	0	0	7.11762	0
	K05606	MCEE, epi	methylmalonyl-CoA/ethylmalonyl-CoA epimerase	[EC:5.1.99.1]	K05606	190.585	129.486	61.2307	151.519	93.8246	231.674	124.13	120.93	205.601	84.8111	71.5747	76.9374	307.701	82.757	110.629	255.112	169.049	147.63	35.6638	319.59	150.705	71.4322	185.169	157.795	159.081	66.4108	214.859	216.038	128.739	170.544	83.3231	158.065	88.7248	181.521	129.4	190.473	139.077	173.942	139.889	201.345	71.7104	45.9898	23.6866	528.656
	K01847	MUT	methylmalonyl-CoA mutase	[EC:5.4.99.2]	K01847	0	100.13	37.1037	93.5041	103.116	172.824	119.809	139.781	9.65607	96.2047	319.93	57.501	94.1939	95.553	78.1834	33.3133	135.027	55.9603	22.6945	0	27.7336	19.6051	26.3655	175.57	145.814	277.085	135.97	132.977	77.0002	136.721	42.4318	38.0118	20.41	135.434	37.9357	92.4034	50.6315	6.22117	0	0	0	6.87407	8.8583	0
	K01848	E5.4.99.2A, mcmA1	methylmalonyl-CoA mutase, N-terminal domain	[EC:5.4.99.2]	K01848	122.126	2.39162	1.18338	8.37345	14.9545	11.3428	1.13852	35.1135	225.064	136.886	90.8554	14.6834	390.332	30.9698	14.1274	316.309	15.9454	357.88	74.7973	349.124	253.224	15.1154	306.733	78.314	88.048	9.61124	391.978	9.2002	164.451	354.868	42.6565	213.183	114.094	244.451	584.261	182.358	123.9	360.237	258.164	233.448	361.77	85.3531	258.284	553.092
	K01849	E5.4.99.2B, mcmA2	methylmalonyl-CoA mutase, C-terminal domain	[EC:5.4.99.2]	K01849	173.977	3.64028	1.25663	0.61592	12.6151	1.6163	1.23135	53.6054	105.777	53.7029	61.9535	6.22812	157.621	17.7278	58.7861	193.258	21.5764	173.034	39.5963	256.308	168.346	5.5696	128.247	32.1229	35.0803	11.2127	201.07	9.00239	120.113	170.826	17.0599	197.433	75.9382	94.6334	122.529	117.042	89.0791	134.861	170.269	27.0484	341.323	50.2971	33.7211	451.543
	K14471	smtA1	succinyl-CoA:(S)-malate CoA-transferase subunit A	[EC:2.8.3.22]	K14471	0	0	0	0	0	0	0	0	0	0	0	0	0	0	0	18.1791	0	3.78478	0	0	10.9414	0	1.82212	28.4697	0	0	2.65219	0	83.1192	115.126	0	0	3.93803	69.8386	0	105.93	0	1.24792	0	0	0	0	11.0401	0
	K14472	smtB	succinyl-CoA:(S)-malate CoA-transferase subunit B	[EC:2.8.3.22]	K14472	0	0	0	0	0	0	0	0	0	0	0	0	0	0	0	18.7886	0	20.6612	0	0	10.6095	0	1.16944	29.9409	0	0	0	0	89.5505	137.243	0	0	2.71079	53.0254	0	99.6239	0	1.22857	0	0	0	0	9.33094	0
	K00239	sdhA, frdA	succinate dehydrogenase flavoprotein subunit	[EC:1.3.5.1]	K00239	133.645	154.888	242.103	99.5677	135.856	205.312	291.441	212.731	186.99	186.329	299.266	66.5587	308.854	125.754	166.856	181.159	235.634	105.449	150.937	287.315	160.131	240.479	249.853	242.118	285.011	329.665	316.705	233.585	239.011	228.001	209.315	280.037	136.572	216.455	255.284	193.763	45.5391	234.842	173.5	55.7793	423.826	247.114	378.053	568.744
	K00240	sdhB, frdB	succinate dehydrogenase iron-sulfur subunit	[EC:1.3.5.1]	K00240	165.306	183.379	255.191	140.793	153.665	205.193	332.656	239.891	185.895	199.341	87.2854	66.899	306.136	158.999	244.337	218.469	277.83	162.211	334.748	491.753	308.213	290.424	258.428	244.21	318.344	289.707	380.81	249.127	240.785	81.4706	211.42	289.118	132.549	206.375	345.176	231.11	277.477	218.115	350.438	604.003	389.922	412.058	178.759	524.717
	K00241	sdhC, frdC	succinate dehydrogenase cytochrome b subunit		K00241	0	112.299	256.017	154.827	132.637	182.894	197.494	164.259	83.3239	130.983	51.3689	57.0032	218.686	101.646	128.993	56.5538	303.858	168.683	115.213	24.78	215.28	280.307	85.2314	145.912	213.292	363.221	181.628	225.724	118.516	44.6302	82.5845	241.691	117.996	160.054	301.464	154.064	27.151	97.0878	81.4089	8.55963	8.3991	166.522	113.502	0
	K01679	E4.2.1.2B, fumC, FH	fumarate hydratase, class II	[EC:4.2.1.2]	K01679	80.7855	116.101	247.262	117.384	186.652	250.42	261.839	135.119	101.317	211.081	14.7677	59.7223	135.117	225.715	185.856	95.5396	232.852	85.1105	165.117	34.2329	68.3056	259.799	274.93	74.2565	241.85	121.361	166.055	288.861	50.5147	0	232.903	141.625	24.5653	86.1593	382.845	44.166	49.4262	93.8484	123.06	875.053	57.9719	52.3975	182.157	0
	K08691	mcl	malyl-CoA/(S)-citramalyl-CoA lyase	[EC:4.1.3.24 4.1.3.25]	K08691	0	26.8391	0	57.416	69.5241	28.0212	31.2366	113.591	16.7535	159.972	374.152	57.4144	60.7484	31.0165	41.0131	17.4918	0	42.9679	0	0	13.2364	1.52436	1.02033	20.4867	27.4138	13.7573	42.1261	24.2936	86.7498	80.0586	4.58924	4.50215	3.15393	81.6598	0	86.3467	57.1005	1.13686	0	0	0	1.38557	8.6382	0
	K14449	mch, mcd	2-methylfumaryl-CoA hydratase	[EC:4.2.1.148]	K14449	0	6.99283	0	34.8459	60.3414	17.2947	22.9679	64.0378	7.51505	69.3287	145.562	30.0124	28.0635	13.2042	36.7191	18.6465	0	33.3129	0	0	14.4587	0.970147	2.60655	22.7894	7.38666	5.19281	43.3599	19.7438	85.7733	100.45	4.59916	16.4991	3.04879	104.968	0	92.8738	40.3009	2.15444	0	0	0	1.26593	10.8599	137.389
	K14470	mct	2-methylfumaryl-CoA isomerase	[EC:5.4.1.3]	K14470	0	9.70664	2.30484	51.9624	16.7143	7.90165	17.4876	31.4176	0	0	0	3.42616	0	10.8829	17.3532	18.2142	44.3757	29.1185	0	0	12.4409	6.3522	1.35104	25.5903	0	0	2.35981	10.6013	86.0683	111.466	0	0	2.956	94.6353	0	90.2723	2.38337	1.3788	0	0	0	0	8.49307	0
	K09709	meh	3-methylfumaryl-CoA hydratase	[EC:4.2.1.153]	K09709	0	12.5274	8.51305	53.0312	49.328	21.9375	26.9897	64.1965	38.0675	0	44.0138	8.86434	14.3131	37.109	32.545	20.5223	13.9179	0	1.97347	0	33.9146	10.3782	3.05355	101.683	16.2168	67.4926	8.09196	24.4966	90.813	159.964	0.97591	1.06864	4.4281	85.3225	0	104.551	0	2.22469	0	2.27162	0	2.75435	15.5414	0
HPHB	K01964	K01964	acetyl-CoA/propionyl-CoA carboxylase	[EC:6.4.1.2 6.4.1.3]	K01964	127.606	0	0	0	0	0	0	0	0	0	0	0	0	0	0	0	0	0	0	270.573	0	0	0	0	0	0	0	0	0	0	0	0	0	0	0	0	0	0	0	12.4727	0	0	0	257.069
	K15036	K15036	acetyl-CoA/propionyl-CoA carboxylase	[EC:6.4.1.2 6.4.1.3 2.1.3.15]	K15036	165.271	0	0	0	0	0	0	0	0	0	0	0	0	0	0	0	0	0	0	303.065	0	0	0	0	0	0	0	0	0	0	0	0	0	0	0	0	0	0	0	145.654	0	0	0	302.68
	K15037	K15037	biotin carboxyl carrier protein		K15037	112.096	0	0	0	0	0	0	0	0	0	0	0	0	0	0	0	0	0	0	133.439	0	0	0	0	0	0	0	0	0	0	0	0	0	0	0	0	0	0	0	11.9463	0	51.2139	0	236.267
	K15017	K15017	malonyl-CoA/succinyl-CoA reductase (NADPH)	[EC:1.2.1.75 1.2.1.76]	K15017	164.928	0	0	0	0	0	0	0	0	0	0	0	0	0	0	0	0	0	0	242.051	0	0	0	0	0	0	0	0	0	0	0	0	0	0	0	0	0	0	0	13.2233	0	0.819283	0	223.543
	K15039	K15039	3-hydroxypropionate dehydrogenase (NADP+)	[EC:1.1.1.298]	K15039	170.745	0	0	0	0	0	0	0	0	0	0	0	0	0	0	0	0	0	0	393.38	0	0	0	0	0	0	0	0	0	0	0	0	0	0	0	0	0	0	0	162.658	0	0	0	647.44
	K15018	K15018	3-hydroxypropionyl-coenzyme A synthetase	[EC:6.2.1.36]	K15018	193.898	0	0	0	0	0	0	0	0	0	0	0	0	0	0	0	0	0	0	303.517	0	0	0	0	0	0	0	0	0	0	0	0	0	0	0	0	0	0	0	145.579	0	0	0	307.59
	K15019	K15019	3-hydroxypropionyl-coenzyme A dehydratase	[EC:4.2.1.116]	K15019	149.757	0	0	0	0	0	0	16.1676	0	0	0	0	0	0	0	0	0	0	0	405.234	3.34217	0	0	1.65062	0	0	0	0	0	0	0	0	0	0	0	0	0	0	0	10.2156	0	0	0	185.889
	K15020	K15020	acryloyl-coenzyme A reductase	[EC:1.3.1.84]	K15020	283.596	0	0	0.310098	0	0	0	0	15.1725	0	0	0	1.61965	0	2.51461	0	0	0	15.4085	397.467	0	0	0	0	0	0	0	0	0	0	0	0	0	0	0	0	0	0	12.7479	53.1919	272.271	90.1142	14.7544	305.532
	K05606	MCEE, epi	methylmalonyl-CoA/ethylmalonyl-CoA epimerase	[EC:5.1.99.1]	K05606	190.585	129.486	61.2307	151.519	93.8246	231.674	124.13	120.93	205.601	84.8111	71.5747	76.9374	307.701	82.757	110.629	255.112	169.049	147.63	35.6638	319.59	150.705	71.4322	185.169	157.795	159.081	66.4108	214.859	216.038	128.739	170.544	83.3231	158.065	88.7248	181.521	129.4	190.473	139.077	173.942	139.889	201.345	71.7104	45.9898	23.6866	528.656
	K01848	E5.4.99.2A, mcmA1	methylmalonyl-CoA mutase, N-terminal domain	[EC:5.4.99.2]	K01848	122.126	2.39162	1.18338	8.37345	14.9545	11.3428	1.13852	35.1135	225.064	136.886	90.8554	14.6834	390.332	30.9698	14.1274	316.309	15.9454	357.88	74.7973	349.124	253.224	15.1154	306.733	78.314	88.048	9.61124	391.978	9.2002	164.451	354.868	42.6565	213.183	114.094	244.451	584.261	182.358	123.9	360.237	258.164	233.448	361.77	85.3531	258.284	553.092
	K01849	E5.4.99.2B, mcmA2	methylmalonyl-CoA mutase, C-terminal domain	[EC:5.4.99.2]	K01849	173.977	3.64028	1.25663	0.61592	12.6151	1.6163	1.23135	53.6054	105.777	53.7029	61.9535	6.22812	157.621	17.7278	58.7861	193.258	21.5764	173.034	39.5963	256.308	168.346	5.5696	128.247	32.1229	35.0803	11.2127	201.07	9.00239	120.113	170.826	17.0599	197.433	75.9382	94.6334	122.529	117.042	89.0791	134.861	170.269	27.0484	341.323	50.2971	33.7211	451.543
	K15038	K15038	succinyl-CoA reductase	[EC:1.2.1.76]	K15038	109.637	0	0	0	0	0	0	0	0	0	0	0	0	0	0	0	0	0	13.6509	102.232	0	0	0	0	0	0	0	0	0	0	0	0	0	0	0	0	0	0	0	56.1653	19.8987	68.4503	1.50618	530.267
	K15017	K15017	malonyl-CoA/succinyl-CoA reductase (NADPH)	[EC:1.2.1.75 1.2.1.76]	K15017	164.928	0	0	0	0	0	0	0	0	0	0	0	0	0	0	0	0	0	0	242.051	0	0	0	0	0	0	0	0	0	0	0	0	0	0	0	0	0	0	0	13.2233	0	0.819283	0	223.543
	K14465	K14465	succinate semialdehyde reductase (NADPH)	[EC:1.1.1.-]	K14465	0	0	0	0	0	0	0	0	0	0	0	0	0	0	0	0	0	0	1.61104	507.44	0	0	0	0	0	0	0	0	0	0	0	9.55612	0	0	3.60531	0	0	1.46168	89.6627	28.0144	0	90.962	0	353.011
	K14466	K14466	4-hydroxybutyrate---CoA ligase (AMP-forming)	[EC:6.2.1.40]	K14466	0	0	0	0	0	0	0	0	0	0	0	0	0	0	0	0	0	0	0	0	0	0	0	0	0	0	0	0	0	0	0	0	0	0	0	0	0	0	0	2.82134	0	0	0	187.903
	K18861	K18861	4-hydroxybutyrate---CoA ligase (AMP-forming)	[EC:6.2.1.40]	K18861	125.345	0	0	0	0	0	0	0	0	0	0	0	0	0	0	0	0	0	0	291.392	0	0	0	0	0	0	0	0	0	0	0	0	0	0	0	0	0	0	0	14.3308	0	0	0	126.974
	K14534	abfD	4-hydroxybutyryl-CoA dehydratase / vinylacetyl-CoA-Delta-isomerase	[EC:4.2.1.120 5.3.3.3]	K14534	0	0	0	13.1771	13.9643	1.35912	0	30.5842	71.9502	42.9003	0	9.10948	30.5865	0	5.6247	122.331	27.4928	26.7022	16.8807	136.683	4.14714	2.3376	11.1448	25.155	7.53882	55.11	15.438	2.30822	0	0	17.5784	25.2234	68.5747	5.63126	0	0	9.43087	164.49	156.672	210.97	279.062	72.199	15.2374	343.409
	K15016	K15016	enoyl-CoA hydratase / 3-hydroxyacyl-CoA dehydrogenase	[EC:4.2.1.17 1.1.1.35]	K15016	291.201	0	0	0	0	55.3615	31.1225	34.0459	47.2016	25.6181	0	6.49587	0	0	0	31.0194	0	4.00208	10.2781	411.164	2.01424	0	0	22.5069	0	0	0	1.08992	0	0	0	31.9924	19.4204	0	1.57699	0	0	34.1779	79.3661	303.116	646.002	79.1227	15.0218	651.532
	K00626	ACAT, atoB	acetyl-CoA C-acetyltransferase	[EC:2.3.1.9]	K00626	0	199.872	459.776	262.151	216.673	252.57	195.174	417.9	149.521	215.961	513.367	154.199	332.844	203.22	212.756	178.003	530.652	271.55	142.293	275.935	161.598	349.155	166.978	369.814	575.142	630.614	397.185	460.844	221.71	809.392	46.1557	195.406	136.109	326.99	18.2896	196.508	200.11	137.019	66.2626	17.3793	176.147	78.7976	212.72	238.697
DCHB	K00169	porA	pyruvate ferredoxin oxidoreductase alpha subunit	[EC:1.2.7.1]	K00169	160.979	67.2697	3.33464	18.4258	16.4254	58.4865	87.893	84.541	196.748	190.898	49.3186	15.0752	56.9331	31.2264	0.676538	195.458	0	147.505	495.298	513.588	34.5975	6.44358	3.80614	74.6962	0	0	34.9051	9.37938	0	231.694	1.82208	94.3018	329.098	8.83449	151.814	6.90323	859.036	439.369	914.633	1048.37	804.958	443.267	504.324	701.814
	K00170	porB	pyruvate ferredoxin oxidoreductase beta subunit	[EC:1.2.7.1]	K00170	181.187	66.6839	3.01461	16.1572	23.3816	51.8821	94.0244	57.3781	140.978	174.352	37.2411	12.0541	48.6006	16.8981	0.57101	192.347	0	106.481	134.619	558.961	45.3093	6.44389	3.45712	64.187	0	0	38.6202	4.96611	0	237.345	4.27577	99.5725	292.567	16.1093	207.023	7.30717	52.9579	434.707	352.615	266.999	714.103	375.044	284.636	748.796
	K00171	porD	pyruvate ferredoxin oxidoreductase delta subunit	[EC:1.2.7.1]	K00171	142.278	1.82771	0	0	0	6.18995	15.39	1.88198	19.1542	9.60639	0	0	2.48914	0.476558	0	58.9789	0	24.5607	60.5823	146.825	0	0	0	7.49295	0	0	4.85449	0.353575	0	0	0	20.1281	42.4681	0.348447	2.67842	0	47.4515	15.1075	143.644	28.1386	150.965	14.4094	16.901	30.5628
	K00172	porC, porG	pyruvate ferredoxin oxidoreductase gamma subunit	[EC:1.2.7.1]	K00172	176.984	63.43	3.84262	19.1735	25.3991	81.2577	112.108	99.4709	191.986	206.168	51.9839	20.6319	58.7138	36.7898	0.807697	167.393	0	133.594	385.13	627.171	29.6244	8.40723	4.83133	68.0906	0	0	39.3726	13.0618	0	359.248	1.56213	105.007	324.593	10.7027	143.707	10.632	790.607	459.491	758.898	1172.35	931.354	555.319	477.124	647.162
	K01007	pps, ppsA	pyruvate, water dikinase	[EC:2.7.9.2]	K01007	0	98.7823	241.213	122.676	39.3146	81.6945	194.492	196.016	156.219	343.763	312.672	23.5357	103.627	365.591	100.267	195.129	123.407	80.5806	596.628	464.162	151.009	257.034	443.003	292.9	131.902	360.716	77.3758	130.111	322.829	67.6223	261.61	93.4194	282.408	44.8749	284.844	129.454	376.071	340.6	349.792	871.302	88.0391	321.795	537.293	311.811
	K01595	ppc	phosphoenolpyruvate carboxylase	[EC:4.1.1.31]	K01595	220.609	211.539	289.065	104.257	70.6508	136.782	151.423	128.987	50.669	200.243	663.429	56.7159	78.8593	415.86	177.819	64.5374	197.447	51.8883	305.327	601.65	180.487	290.365	288.735	301.698	216.174	286.629	107.461	162.792	318.549	314.63	180.872	66.4754	416.005	262.021	494.71	259.389	44.3306	307.637	128.079	227.884	151.308	235.827	330.4	547.504
	K00024	mdh	malate dehydrogenase	[EC:1.1.1.37]	K00024	0	197.22	75.6582	107.61	208.085	227.233	267.296	254.477	234.408	350.625	103.22	82.8718	296.433	119.258	235.363	179.432	234.132	119.337	383.207	38.6826	216.653	270.827	289.76	265.684	348.752	394.562	310.468	211.013	221.073	163.013	242.732	315.14	401.974	215.174	523.51	222.434	381.478	260.954	525.65	472.023	88.2943	195.86	211.282	0
	K01677	E4.2.1.2AA, fumA	fumarate hydratase subunit alpha	[EC:4.2.1.2]	K01677	0	9.96534	5.44988	6.68366	0	7.17907	3.13368	6.60356	37.3516	63.8538	1.04305	0	15.3476	1.01866	1.10244	78.4802	3.66195	86.6417	187.545	146.203	11.2953	2.30689	8.01788	28.4696	6.81707	9.52753	14.4709	2.90772	3.42809	17.7738	0	16.8227	73.3864	14.1249	12.8205	0	421.665	258.724	425.66	51.6395	144.684	137.434	280.333	20.8854
	K01678	E4.2.1.2AB, fumB	fumarate hydratase subunit beta	[EC:4.2.1.2]	K01678	0	19.7802	1.04179	1.01299	0.246437	2.8359	3.14993	1.55425	32.6195	70.6322	2.0209	0	23.1398	0.879211	0.562764	103.051	6.50099	110.873	160.006	179.997	10.167	2.93229	9.17024	35.4487	4.00471	0	27.4643	3.15126	0	25.8445	0	68.4709	183.965	8.87499	89.4876	0	331.313	210.448	307.227	61.3437	145.088	79.456	338.517	0
	K00239	sdhA, frdA	succinate dehydrogenase flavoprotein subunit	[EC:1.3.5.1]	K00239	133.645	154.888	242.103	99.5677	135.856	205.312	291.441	212.731	186.99	186.329	299.266	66.5587	308.854	125.754	166.856	181.159	235.634	105.449	150.937	287.315	160.131	240.479	249.853	242.118	285.011	329.665	316.705	233.585	239.011	228.001	209.315	280.037	136.572	216.455	255.284	193.763	45.5391	234.842	173.5	55.7793	423.826	247.114	378.053	568.744
	K00240	sdhB, frdB	succinate dehydrogenase iron-sulfur subunit	[EC:1.3.5.1]	K00240	165.306	183.379	255.191	140.793	153.665	205.193	332.656	239.891	185.895	199.341	87.2854	66.899	306.136	158.999	244.337	218.469	277.83	162.211	334.748	491.753	308.213	290.424	258.428	244.21	318.344	289.707	380.81	249.127	240.785	81.4706	211.42	289.118	132.549	206.375	345.176	231.11	277.477	218.115	350.438	604.003	389.922	412.058	178.759	524.717
	K00241	sdhC, frdC	succinate dehydrogenase cytochrome b subunit	[EC:1.3.5.1]	K00241	0	112.299	256.017	154.827	132.637	182.894	197.494	164.259	83.3239	130.983	51.3689	57.0032	218.686	101.646	128.993	56.5538	303.858	168.683	115.213	24.78	215.28	280.307	85.2314	145.912	213.292	363.221	181.628	225.724	118.516	44.6302	82.5845	241.691	117.996	160.054	301.464	154.064	27.151	97.0878	81.4089	8.55963	8.3991	166.522	113.502	0
	K18860	sdhD, frdD	succinate dehydrogenase subunit D	[EC:1.3.5.1]	K18860	0	0	0	0	0	0	0	0	0	0	0	0	0	0	0	0	0	0	2.21198	99.8381	0	0	0	0	0	0	0	0	0	0	0	0	0	0	0	0	0	0	0	3.28299	0	76.9806	7.89219	0
	K01902	sucD	succinyl-CoA synthetase alpha subunit	[EC:6.2.1.5]	K01902	134.797	225.487	219.898	88.7988	186.03	232.566	257.23	243.562	150.895	199.079	80.6077	64.9111	260.818	208.826	177.713	220.191	286.427	245.168	279.901	467.087	270.095	161.594	249.222	264.245	277.727	376.69	296.629	201.532	222.185	356.557	215.685	312.711	188.55	227.452	191.944	219.416	377.976	351.081	426.573	871.62	465.781	335.33	431.076	505.785
	K01903	sucC	succinyl-CoA synthetase beta subunit	[EC:6.2.1.5]	K01903	111.314	160.734	247.337	140.054	165.961	216.942	299.318	247.238	155.151	118.69	319.885	89.9068	284.139	243.681	156.65	196.951	294.16	215.74	570.928	110.876	219.819	165.615	235.921	263.389	318.321	419.979	305.207	221.211	166.917	312.966	81.6485	310.188	180.5	245.262	270.255	179.895	441.945	247.358	516.979	595.479	76.1471	275.103	290.365	0
	K15038	K15038	succinyl-CoA reductase	[EC:1.2.1.76]	K15038	109.637	0	0	0	0	0	0	0	0	0	0	0	0	0	0	0	0	0	13.6509	102.232	0	0	0	0	0	0	0	0	0	0	0	0	0	0	0	0	0	0	0	56.1653	19.8987	68.4503	1.50618	530.267
	K15017	K15017	malonyl-CoA/succinyl-CoA reductase (NADPH)	[EC:1.2.1.75 1.2.1.76]	K15017	164.928	0	0	0	0	0	0	0	0	0	0	0	0	0	0	0	0	0	0	242.051	0	0	0	0	0	0	0	0	0	0	0	0	0	0	0	0	0	0	0	13.2233	0	0.819283	0	223.543
	K14465	K14465	succinate semialdehyde reductase (NADPH)	[EC:1.1.1.-]	K14465	0	0	0	0	0	0	0	0	0	0	0	0	0	0	0	0	0	0	1.61104	507.44	0	0	0	0	0	0	0	0	0	0	0	9.55612	0	0	3.60531	0	0	1.46168	89.6627	28.0144	0	90.962	0	353.011
	K14467	4hbl	4-hydroxybutyrate---CoA ligase (AMP-forming)	[EC:6.2.1.40]	K14467	0	0	0	0	0	0	0	0	0	0	0	0	0	0	0	0	0	0	1.82021	106.584	0	0	0	0	0	0	0	0	0	0	0	0	0	0	0	0	0	0	0	10.9462	0	73.5004	7.96839	0
	K18861	K18861	4-hydroxybutyrate---CoA ligase (AMP-forming)	[EC:6.2.1.40]	K18861	125.345	0	0	0	0	0	0	0	0	0	0	0	0	0	0	0	0	0	0	291.392	0	0	0	0	0	0	0	0	0	0	0	0	0	0	0	0	0	0	0	14.3308	0	0	0	126.974
	K14534	abfD	4-hydroxybutyryl-CoA dehydratase / vinylacetyl-CoA-Delta-isomerase	[EC:4.2.1.120 5.3.3.3]	K14534	0	0	0	13.1771	13.9643	1.35912	0	30.5842	71.9502	42.9003	0	9.10948	30.5865	0	5.6247	122.331	27.4928	26.7022	16.8807	136.683	4.14714	2.3376	11.1448	25.155	7.53882	55.11	15.438	2.30822	0	0	17.5784	25.2234	68.5747	5.63126	0	0	9.43087	164.49	156.672	210.97	279.062	72.199	15.2374	343.409
	K15016	K15016	enoyl-CoA hydratase / 3-hydroxyacyl-CoA dehydrogenase	[EC:4.2.1.17 1.1.1.35]	K15016	291.201	0	0	0	0	55.3615	31.1225	34.0459	47.2016	25.6181	0	6.49587	0	0	0	31.0194	0	4.00208	10.2781	411.164	2.01424	0	0	22.5069	0	0	0	1.08992	0	0	0	31.9924	19.4204	0	1.57699	0	0	34.1779	79.3661	303.116	646.002	79.1227	15.0218	651.532
	K00626	ACAT, atoB	acetyl-CoA C-acetyltransferase	[EC:2.3.1.9]	K00626	0	199.872	459.776	262.151	216.673	252.57	195.174	417.9	149.521	215.961	513.367	154.199	332.844	203.22	212.756	178.003	530.652	271.55	142.293	275.935	161.598	349.155	166.978	369.814	575.142	630.614	397.185	460.844	221.71	809.392	46.1557	195.406	136.109	326.99	18.2896	196.508	200.11	137.019	66.2626	17.3793	176.147	78.7976	212.72	238.697
WL	K00198	cooS, acsA	anaerobic carbon-monoxide dehydrogenase catalytic subunit	[EC:1.2.7.4]	K00198	0	0	4.48588	1.14739	0	5.69163	7.32975	13.877	142.369	240.55	23.9713	5.50575	109.876	0	0	130.129	0	104.445	90.111	10.9766	0	5.83331	7.83402	27.1426	0	0	115.029	4.88286	0	435.433	0	72.7522	334.32	16.8101	179.477	0	5.23335	246.575	123.012	0	0	95.6406	28.7146	0
	K05299	fdhA	formate dehydrogenase (NADP+) alpha subunit	[EC:1.17.1.10]	K05299	0	19.3864	3.12424	0	0	0	0	0	13.5226	0	0	0	3.51608	0	0	10.8949	0	43.819	2.54311	0	0	0	0	11.9888	0	0	5.18127	0	0	123.413	0	0	19.8434	7.38919	1.63878	11.5303	0	263.816	0	0.514246	48.701	0	2.55403	0
	K15022	fdhB	formate dehydrogenase (NADP+) beta subunit	[EC:1.17.1.10]	K15022	0	20.057	0.874266	76.3955	52.644	74.3396	90.5029	51.2257	10.3099	0	0	18.4789	8.88867	4.40307	16.4656	35.9203	51.1695	21.3493	20.2482	0	23.506	7.01399	9.18242	9.78358	1.68282	12.781	14.5769	0	6.39529	122.25	0	16.2268	13.5699	4.13535	0	0	0	20.0541	0	0	0	0	0.812567	0
	K22015	fdhF	formate dehydrogenase (hydrogenase)	[EC:1.17.98.4 1.17.98.-]	K22015	0	0	3.00232	0	0	0	0	0	0	0	0	0	0	0	0	0	0	0	0	0	0	0	0	2.71098	0	0	0	0	0	0	0	0	0	0	0	0	0	0	0	0	0	0	0	0
	K25123	hydA2	iron hydrogenase HydA2	[EC:1.12.7.-]	K25123	0	0	0	0	0	0	0	0	0	0	0	0	0	0	0	0	0	0	0	0	0	0	0	1.26359	0	0	0	0	0	0	0	0	0	0	0	0	0	0	0	0	0	0	0	0
	K25124	hycB	FeS-containing electron transfer protein		K25124	0	0	0	0	0	0	0	0	0	0	0	0	0	0	0	0	0	0	0	0	0	0	0	2.24362	0	0	0	0	0	0	0	0	0	0	0	0	0	0	0	0	0	0	0	0
	K01938	fhs	formate--tetrahydrofolate ligase	[EC:6.3.4.3]	K01938	0	18.578	18.9225	25.5578	63.1574	30.3822	39.4049	61.8275	15.9185	139.462	170.071	43.2879	146.513	243.16	74.8886	52.5862	7.92457	63.2552	18.6504	13.7008	125.147	15.6895	25.7719	16.5277	22.4892	9.97819	164.962	59.7224	21.4938	138.966	19.7943	70.5574	12.737	141.623	35.5683	36.4746	35.5387	40.1116	0	0.57309	31.0814	3.69697	11.9133	0
	K01491	folD	methylenetetrahydrofolate dehydrogenase (NADP+) / methenyltetrahydrofolate cyclohydrolase	[EC:1.5.1.5 3.5.4.9]	K01491	0	225.479	154.764	202.297	193.907	264.72	360.158	247.473	202.584	183.088	78.3494	91.7393	237.674	326.329	149.02	203.639	303.922	221.292	531.527	36.5889	233.574	121.715	186.709	241.232	277.197	255.893	306.813	297.448	251.907	239.527	187.142	214.739	322.811	193.788	365.72	181.624	461.293	431.418	733.041	452.758	33.5212	184.075	524.543	0
	K01500	fchA	methenyltetrahydrofolate cyclohydrolase	[EC:3.5.4.9]	K01500	0	14.8925	0	0.599232	1.77712	7.89034	0	0	21.0683	55.0833	87.962	2.16735	14.7668	1.08882	44.8126	47.9682	0	48.6195	11.045	19.9973	11.3685	6.07257	16.9935	31.2712	25.1674	0	21.4406	2.09954	74.1483	47.5636	1.10865	23.3517	40.8674	49.0868	0	93.2674	88.3812	47.0472	2.84654	0.0463901	21.4689	2.92056	27.0039	0
	K00297	metF, MTHFR	methylenetetrahydrofolate reductase (NADH)	[EC:1.5.1.54]	K00297	77.6004	224.959	196.366	127.66	214.19	221.409	280.595	279.271	263.086	306.198	73.3075	91.4814	310.127	324.683	133.839	191.662	237.318	161.483	487.698	41.286	143.493	81.3841	221.74	267.294	207.832	276.964	196.418	182.998	195.536	242.599	219.968	214.864	354.366	152.708	610.649	164.758	445.789	365.788	128.874	769.863	90.1207	94.7886	368.776	0
	K25007	metV	methylenetetrahydrofolate reductase (NADH) small subunit
	K25008	rnfC2	ion-translocating oxidoreductase complex subunit C	[EC:7.-.-.-]
	K15023	acsE	5-methyltetrahydrofolate corrinoid/iron sulfur protein methyltransferase	[EC:2.1.1.258]. *	K15023	0	3.55808	2.81246	0	0	0	0	8.27564	113.544	123.742	24.3213	1.36243	19.0037	3.17705	0	100.831	0	69.6447	54.4314	6.83027	0	6.29049	3.17133	48.5372	0	0	25.3331	2.80388	0	131.587	0	34.7182	247.468	13.3077	169.636	0	8.52129	211.189	107.692	0	0	39.8455	17.8916	0
	K14138	acsB	acetyl-CoA synthase	[EC:2.3.1.169]	K14138	0	0	1.84317	0	0	0	0	7.51254	52.353	87.4926	25.091	0	81.6799	0	0	66.7239	0	47.2529	75.7583	3.12078	0	6.32886	5.37318	24.353	0	0	25.1149	4.9433	0	154.019	0	46.402	296.212	1.52976	177.439	0	5.43312	160.449	126.938	0	0	41.6069	26.2875	0
	K00197	cdhE, acsC	acetyl-CoA decarbonylase/synthase, CODH/ACS complex subunit gamma	[EC:2.1.1.245]	K00197	0	13.7611	4.06404	0.852804	0	0	5.02152	15.1244	105.568	166.788	26.4542	4.16225	91.6002	0	0	114.579	0	82.1942	74.6826	3.41668	0	5.35128	6.21222	43.6827	0	0	107.23	4.91683	0	118.196	0	39.5446	312.758	1.05865	185.762	0	0	232.994	108.981	0	0	52.8758	23.8386	0
	K00194	cdhD, acsD	acetyl-CoA decarbonylase/synthase, CODH/ACS complex subunit delta	the	K00194	0	0	1.56745	0.724458	0	1.07486	4.77071	15.3012	115.609	137.278	23.6951	2.72135	74.9232	0	0	111.165	0	104.173	77.2989	0	0	4.46959	5.87082	36.8602	0	0	87.0616	3.78348	0	125.23	0	42.9967	246.367	1.00525	154.146	0	0	237.808	104.607	0	0	51.7285	2.51011	0
[truncated: 29 more columns]
