# Supplementary material for: Exploring the biotechnological potential of terrestrial hot spring microbiomes for CO2 utilisation
Source: Environ Microbiome. 2026 Mar 11;21:56. doi: 10.1186/s40793-026-00875-x (PMC13093976; doi:10.1186/s40793-026-00875-x)
Supplement: Supplementary file 8 — Supplementary Material 8. Gives details of the Biosynthetic Gene Clusters identified in antiSMASH analysis. [file 40793_2026_875_MOESM8_ESM.xlsx]

## Sheet: Sheet1
		Samples
Compound type	Total number of BCG of compound type	25.7°C_pH1.8_IS	26.0°C_pH8.9_CR	26.3°C_pH10.0_CR	27.2°C_pH5.43_NZ	29.9°C_pH5.9_NZ	29.9°C_pH6.5_CR	29.9°C_pH6.5_CR	31.1°C_pH7.0_CR	31.1°C_pH7.0_CR	31.5°C_pH7.1_CR	31.5°C_pH7.1_CR	31.8°C_pH7.5_CR	31.8°C_pH9.6_CR	33.0°C_pH8.9_CR	34.5°C_pH6.96_NZ	42.0°C_pH7.0_CA	43.5°C_pH7.5_IN	45.6°C_pH8.1_US	47.1°C_pH6.6_IS_BS1	47.8°C_pH5.8_IT	48.0°C_pH6.95_CL	48.3°C_pH9.0_CR	48.3°C_pH9.0_CR	50.9°C_pH7.5_CR	52.1°C_pH7.8_IN	55.0°C_pH7.8_IN	55.4°C_pH6.7_CR	55.4°C_pH6.7_CR	58.0°C_pH6.95_CL	58.0°C_pH9.8_RU	59.0°C_pH5.8_JP	60.0°C_pH5.4_JP	60.0°C_pH5.7_SA	60.0°C_pH7.7_CR	60.0°C_pH7.7_CR	66.0°C_pH6.95_CL	67.0°C_pH7.8_IN	67.0°C_pH7.9_IN	68.0°C_pH6.9_JP	69.0°C_pH2.5_TW	70.0°C_pH3.75_RU	70.0°C_pH8.63_CN	72.0°C_pH7.9_IN	73.0°C_pH2.5_IT	74.6°C_pH2.43_CN	76.0°C_pH8.2_ES	76.0°C_pH8.2_ES	78.5°C_pH6.48_NZ
terpene	3230	0	104	44	112	84	84	226	76	50	28	26	114	42	122	202	66	78	102	56	8	72	52	74	116	42	30	140	106	36	4	70	136	40	156	78	46	4	38	8	20	46	2	34	4	6	6	38	2
RiPP-like	1636	2	96	40	100	48	42	124	76	44	14	18	36	22	52	86	18	16	28	24	8	10	30	6	38	26	10	38	64	0	2	26	30	14	60	10	0	6	22	6	26	30	6	10	0	8	6	10	14
RRE-containing	1174	2	24	12	34	42	32	50	34	28	16	8	40	14	20	34	34	2	40	6	12	6	14	14	38	12	4	28	40	6	0	20	28	22	78	22	2	6	30	26	12	18	0	24	8	8	2	34	20
NRPS-like	812	0	18	10	28	26	34	48	22	18	14	8	32	12	44	42	16	12	24	12	0	4	10	12	28	10	2	30	42	4	0	18	30	12	44	14	6	6	12	10	8	2	2	10	0	2	2	8	2
NRPS	616	0	48	36	8	20	22	26	28	24	2	0	8	4	14	32	12	24	14	14	2	6	14	8	34	2	2	6	30	10	0	24	26	16	40	2	28	2	0	0	14	0	0	0	0	0	2	2	2
T3PKS	538	0	46	10	58	8	6	46	12	14	12	0	18	6	12	28	4	16	14	4	2	6	2	8	8	6	8	8	26	6	0	22	28	2	34	10	10	2	8	2	0	4	0	2	0	0	0	6	0
hserlactone	460	0	18	6	38	24	26	42	38	16	6	4	14	20	26	22	2	4	0	2	0	0	2	8	10	12	6	6	64	0	0	14	4	6	2	0	0	4	2	0	2	0	0	0	0	0	0	0	0
arylpolyene	400	2	26	26	16	4	22	26	8	10	12	6	10	10	6	26	0	12	4	4	0	2	14	2	20	8	6	10	24	0	0	4	6	26	22	2	2	0	4	0	0	6	0	2	0	0	0	0	0
betalactone	384	0	6	10	16	16	8	16	10	12	0	2	4	4	6	12	14	4	4	12	0	4	10	4	40	6	6	18	14	0	2	2	12	0	18	14	0	2	14	8	2	6	0	6	0	0	0	20	0
T1PKS	314	0	12	4	20	12	12	24	12	2	2	0	8	2	12	44	4	2	10	8	2	4	2	4	8	2	2	4	20	0	0	2	4	14	12	8	10	0	2	0	10	2	0	0	0	0	0	2	0
ranthipeptide	282	0	8	6	0	4	4	2	0	12	12	0	10	12	6	2	8	0	16	8	8	0	0	8	22	0	2	12	10	0	0	8	22	2	30	10	2	0	12	2	2	2	0	4	0	0	0	4	6
ectoine	194	0	10	2	20	16	24	22	12	0	0	0	0	2	10	14	0	8	0	0	2	0	4	0	0	4	2	12	18	0	0	4	6	0	0	0	0	2	0	0	0	0	0	0	0	0	0	0	0
lassopeptide	188	0	10	4	20	4	2	14	6	4	4	2	6	2	4	2	4	0	0	4	0	2	2	4	2	10	4	8	30	2	0	6	12	6	2	0	2	0	0	0	0	0	0	0	0	0	0	4	0
hglE-KS	180	0	0	0	12	4	2	8	6	0	0	0	4	0	2	14	4	0	8	0	0	8	2	12	6	0	0	10	0	8	2	4	20	2	16	4	14	0	0	0	0	2	0	4	0	0	0	0	0
redox-cofactor	178	0	10	4	10	4	6	14	12	2	2	0	0	2	12	8	0	2	0	0	0	4	8	0	8	12	6	6	14	2	0	0	2	0	4	0	0	2	2	2	2	2	0	0	0	0	0	4	0
siderophore	162	0	20	32	0	0	6	0	2	0	0	0	0	0	0	0	0	6	0	0	0	0	18	2	18	6	2	4	24	0	0	2	4	6	0	0	0	4	2	0	0	0	0	0	0	0	0	2	0
acyl_amino_acids	118	0	18	0	6	2	0	10	2	0	0	0	10	2	14	2	2	2	8	4	0	0	0	0	10	2	0	2	0	0	0	0	6	0	6	4	0	0	0	0	0	0	0	0	0	0	0	0	0
ladderane	108	0	4	2	4	0	0	2	4	12	10	0	2	0	2	0	16	0	4	0	0	2	0	0	18	0	0	4	2	0	0	2	0	0	10	2	0	0	0	4	0	2	0	0	0	0	0	0	0
LAP	104	0	4	0	4	2	0	2	2	0	2	2	0	0	2	0	0	2	6	0	2	0	2	2	2	0	0	2	2	0	0	2	4	4	10	0	0	0	2	8	2	2	0	0	2	2	0	2	0
NAGGN	96	0	4	8	6	0	2	18	2	0	0	0	0	0	4	12	0	4	0	0	0	0	2	0	2	4	0	2	22	0	0	2	2	0	0	0	0	0	0	0	0	0	0	0	0	0	0	0	0
resorcinol	92	0	8	4	4	0	0	8	4	0	0	2	2	4	2	4	0	2	4	0	0	2	0	0	0	0	0	4	8	4	0	2	0	10	10	0	2	0	0	0	0	0	0	0	0	0	0	0	0
cyclic-lactone-autoinducer	84	0	0	4	0	4	0	0	0	0	0	0	0	0	0	0	0	0	0	0	4	0	2	0	4	0	0	2	2	0	0	0	54	0	0	0	0	0	4	0	0	0	0	0	0	0	0	4	0
phosphonate	62	0	4	0	4	0	0	8	4	2	0	0	2	4	2	10	0	0	2	0	0	2	0	2	4	0	0	0	4	0	0	2	0	0	4	2	0	0	0	0	0	0	0	0	0	0	0	0	0
NRPS,T1PKS	60	0	2	2	2	0	0	10	2	2	0	0	0	0	2	2	0	0	2	0	0	4	0	4	4	0	0	0	0	4	0	4	4	0	4	0	4	0	0	0	0	0	0	0	0	0	0	0	0
proteusin	54	0	0	2	2	0	0	4	0	2	4	0	0	0	0	6	2	0	0	0	0	0	2	0	2	0	0	0	10	0	0	2	14	0	0	0	0	0	2	0	0	0	0	0	0	0	0	0	0
thioamitides	54	0	4	0	2	0	0	6	0	0	6	0	0	0	0	4	0	0	0	0	0	2	0	0	2	2	2	2	6	0	0	0	2	0	2	0	0	0	2	4	0	0	0	0	0	0	0	4	0
NRPS-like,T1PKS	50	0	2	2	2	4	4	4	2	2	0	0	2	0	6	4	0	0	0	0	0	0	2	2	4	0	0	0	2	0	0	0	0	0	0	0	4	0	0	0	0	0	0	0	0	0	0	0	0
thiopeptide	46	0	0	0	2	0	0	0	0	0	2	2	2	0	0	0	0	0	2	2	0	0	0	0	4	0	0	0	0	0	0	0	0	0	0	0	0	0	0	4	2	2	0	0	0	0	2	0	2
lanthipeptide-class-v	44	0	2	0	2	0	0	4	0	0	0	0	2	0	0	4	0	0	0	0	0	2	2	4	2	0	0	0	0	4	0	2	4	0	0	0	6	0	0	0	0	0	0	2	0	0	0	2	0
nucleoside	44	0	0	0	0	0	0	0	0	4	2	0	0	0	0	0	2	0	6	0	0	0	0	2	0	0	0	4	0	0	2	0	0	2	8	2	0	0	4	0	0	2	0	0	0	0	0	2	0
NAPAA	42	0	0	6	0	0	0	2	0	0	2	2	0	0	0	2	0	0	0	0	0	0	4	0	4	6	0	0	2	0	0	0	0	2	2	0	0	0	4	2	0	0	0	0	0	0	0	0	0
PKS-like	42	0	0	0	0	0	0	0	0	0	0	0	2	0	0	0	4	0	2	2	0	0	0	0	0	0	0	0	2	0	0	0	0	2	2	2	0	0	4	0	0	0	0	8	0	0	0	2	0
lanthipeptide-class-i	38	0	4	2	0	4	2	2	0	0	0	0	0	0	0	0	0	0	0	0	0	2	2	0	4	2	0	0	0	0	0	2	0	2	2	0	0	0	0	0	0	0	0	0	0	0	0	0	0
other	38	0	0	0	2	0	0	4	0	0	0	0	2	2	0	4	0	2	0	2	0	0	0	2	0	0	0	0	0	0	0	4	2	0	0	2	0	0	2	0	0	2	0	2	0	0	0	0	0
CDPS	34	0	6	0	4	0	4	2	2	0	0	0	2	0	0	6	2	2	2	0	0	0	0	0	0	0	0	0	0	0	0	2	0	0	0	0	0	0	0	0	0	0	0	0	0	0	0	0	0
lanthipeptide-class-ii	34	0	0	0	0	0	2	2	0	0	2	0	0	0	0	0	2	0	0	0	0	2	2	0	2	0	0	4	6	0	0	0	0	6	2	0	0	0	0	0	0	0	0	2	0	0	0	0	0
T1PKS,NRPS-like	34	0	0	0	2	2	2	0	2	0	0	0	2	2	0	8	0	0	2	0	0	0	0	0	4	0	0	0	0	2	0	0	0	0	4	0	0	0	0	0	2	0	0	0	0	0	0	0	0
hglE-KS,T1PKS	28	0	0	0	2	0	2	6	0	4	0	0	0	0	0	4	0	0	2	0	0	2	0	0	2	0	0	0	0	0	0	2	2	0	0	0	0	0	0	0	0	0	0	0	0	0	0	0	0
arylpolyene,resorcinol	26	0	2	2	2	6	0	2	0	0	0	0	0	2	0	2	0	2	0	0	0	0	2	0	2	0	0	2	0	0	0	0	0	0	0	0	0	0	0	0	0	0	0	0	0	0	0	0	0
T1PKS,NRPS	26	0	2	2	2	0	0	6	0	0	0	0	0	0	0	2	0	0	0	2	0	0	0	0	0	0	0	0	4	0	0	4	2	0	0	0	0	0	0	0	0	0	0	0	0	0	0	0	0
transAT-PKS-like	24	0	0	0	0	0	0	12	0	0	0	0	0	0	0	0	0	0	0	0	0	0	0	0	0	0	0	0	10	0	0	0	2	0	0	0	0	0	0	0	0	0	0	0	0	0	0	0	0
lassopeptide,RRE-containing	22	0	2	0	6	0	0	2	0	0	0	0	2	0	0	0	0	2	0	0	0	0	0	0	4	0	0	0	4	0	0	0	0	0	0	0	0	0	0	0	0	0	0	0	0	0	0	0	0
butyrolactone	20	0	0	6	0	0	2	0	0	0	0	0	0	0	0	0	0	0	0	0	0	0	2	0	4	0	0	0	4	0	0	0	0	2	0	0	0	0	0	0	0	0	0	0	0	0	0	0	0
cyanobactin	20	0	0	0	0	0	0	2	0	0	0	0	0	4	0	4	0	0	0	0	0	0	2	0	0	0	0	0	2	0	0	2	2	0	0	0	2	0	0	0	0	0	0	0	0	0	0	0	0
NRPS-like,NRPS	18	0	2	0	0	0	0	6	0	2	0	0	0	0	0	0	0	0	0	0	0	0	0	0	0	0	0	0	0	0	0	4	0	2	2	0	0	0	0	0	0	0	0	0	0	0	0	0	0
NRPS,NRPS-like	18	0	0	0	2	4	0	2	0	2	0	0	0	0	0	2	0	0	2	0	0	0	0	0	2	0	0	0	0	0	0	0	0	0	2	0	0	0	0	0	0	0	0	0	0	0	0	0	0
T1PKS,hglE-KS	18	0	0	0	0	0	0	4	0	0	0	0	0	0	0	4	0	0	0	0	0	0	0	2	2	0	0	0	0	2	0	0	2	0	0	0	2	0	0	0	0	0	0	0	0	0	0	0	0
furan	16	0	0	2	0	0	2	0	0	0	0	0	0	0	0	2	0	0	0	0	0	0	2	0	4	0	0	0	2	0	0	0	0	2	0	0	0	0	0	0	0	0	0	0	0	0	0	0	0
indole	16	0	2	2	6	0	0	2	0	0	0	0	0	0	0	2	0	0	0	0	0	0	0	0	0	0	0	0	0	0	0	0	0	0	0	0	0	0	0	0	0	0	0	0	0	0	0	0	0
sactipeptide	14	0	0	0	0	0	0	0	0	0	0	0	0	0	0	0	0	0	2	0	0	0	0	0	2	0	0	0	0	0	0	0	0	2	0	0	0	0	2	0	0	0	0	2	0	0	0	2	0
amglyccycl	12	0	0	0	0	0	0	0	2	2	0	0	0	0	0	2	0	0	0	0	0	0	0	0	2	0	0	0	0	0	0	0	2	0	0	2	0	0	0	0	0	0	0	0	0	0	0	0	0
thiopeptide,LAP	12	0	0	0	0	0	0	0	2	0	0	0	0	0	0	0	0	0	0	0	0	0	0	0	2	0	0	2	0	0	0	0	0	2	0	0	0	0	0	0	0	0	0	0	0	0	0	0	0
lanthipeptide-class-iii	10	0	0	0	0	0	0	0	0	0	0	0	0	0	0	0	0	0	0	2	0	0	0	0	0	0	0	0	2	0	0	0	0	2	0	0	0	0	0	0	0	0	0	0	0	0	0	0	0
lanthipeptide-class-iv	10	0	2	0	0	0	0	2	0	0	0	0	0	0	0	0	0	0	0	0	0	0	0	0	0	0	0	0	0	0	0	2	0	0	0	0	0	0	0	4	0	0	0	0	0	0	0	0	0
NRPS-like,betalactone	10	0	0	0	0	0	0	0	2	0	0	0	0	0	0	0	0	0	0	4	0	0	0	0	0	0	0	0	0	0	0	0	0	0	0	0	0	0	0	0	0	0	0	0	0	0	0	0	0
NRPS,hserlactone	8	0	0	0	0	0	0	0	0	0	0	0	0	0	0	0	0	0	0	0	0	0	4	0	0	0	0	0	2	0	0	0	0	0	0	0	0	2	0	0	0	0	0	0	0	0	0	0	0
NRPS,T1PKS,NRPS-like	8	0	0	0	0	0	0	0	0	0	2	0	0	0	0	0	2	0	0	2	0	0	0	0	0	0	0	0	0	0	0	2	0	0	0	0	0	0	0	0	0	0	0	0	0	0	0	0	0
RRE-containing,lassopeptide	8	0	2	0	0	0	0	0	0	0	0	0	0	0	2	0	0	0	0	0	0	0	2	0	0	0	0	0	0	0	0	2	0	0	0	0	0	0	0	0	0	0	0	0	0	0	0	0	0
ladderane,arylpolyene	6	0	0	0	0	0	0	0	0	0	0	0	0	0	0	2	0	0	2	0	0	0	0	0	0	0	0	0	0	0	0	2	0	0	0	0	0	0	0	0	0	0	0	0	0	0	0	0	0
lassopeptide,hserlactone	6	0	2	0	0	0	0	2	0	0	0	0	0	0	0	0	0	0	0	0	0	0	0	0	0	0	0	0	2	0	0	0	0	0	0	0	0	0	0	0	0	0	0	0	0	0	0	0	0
microviridin	6	0	0	2	0	0	0	0	0	0	0	0	0	0	0	0	0	0	0	0	0	0	2	0	2	0	0	0	0	0	0	0	0	0	0	0	0	0	0	0	0	0	0	0	0	0	0	0	0
redox-cofactor,RiPP-like	6	0	2	0	0	0	0	0	0	0	2	2	0	0	0	0	0	0	0	0	0	0	0	0	0	0	0	0	0	0	0	0	0	0	0	0	0	0	0	0	0	0	0	0	0	0	0	0	0
resorcinol,arylpolyene	6	0	0	0	0	0	0	0	0	0	2	2	0	0	0	0	0	0	0	0	0	0	0	0	0	0	0	0	0	0	0	0	0	2	0	0	0	0	0	0	0	0	0	0	0	0	0	0	0
RRE-containing,RiPP-like	6	0	0	2	0	0	0	2	0	0	0	0	0	0	0	0	0	0	0	0	0	0	0	0	0	0	0	0	0	0	0	0	0	0	0	0	0	0	0	0	0	0	0	0	0	0	0	0	0
thiopeptide,thioamitides	6	0	0	0	0	0	0	2	0	0	0	0	0	0	0	0	0	0	0	0	0	0	0	0	0	0	0	0	0	0	0	0	0	0	0	0	0	0	4	0	0	0	0	0	0	0	0	0	0
arylpolyene,ladderane	4	0	0	0	0	0	0	0	0	0	0	0	0	0	0	0	0	0	2	0	0	0	0	0	0	0	0	0	0	0	0	0	2	0	0	0	0	0	0	0	0	0	0	0	0	0	0	0	0
hserlactone,RiPP-like	4	0	0	0	2	0	0	2	0	0	0	0	0	0	0	0	0	0	0	0	0	0	0	0	0	0	0	0	0	0	0	0	0	0	0	0	0	0	0	0	0	0	0	0	0	0	0	0	0
NRPS-like,lassopeptide,RRE-containing	4	0	0	0	2	0	0	2	0	0	0	0	0	0	0	0	0	0	0	0	0	0	0	0	0	0	0	0	0	0	0	0	0	0	0	0	0	0	0	0	0	0	0	0	0	0	0	0	0
NRPS-like,RRE-containing	4	0	0	0	0	0	0	2	0	0	0	0	0	0	0	0	0	0	0	0	0	0	0	0	0	0	0	0	0	0	0	0	0	0	0	2	0	0	0	0	0	0	0	0	0	0	0	0	0
PUFA	4	0	0	0	0	0	0	0	0	0	0	0	0	0	0	0	0	0	0	0	0	0	0	2	0	0	0	0	0	0	0	2	0	0	0	0	0	0	0	0	0	0	0	0	0	0	0	0	0
T1PKS,NRPS,NRPS-like	4	0	0	0	0	0	0	0	0	0	0	0	0	0	0	0	0	0	0	0	0	0	0	0	0	0	0	0	0	0	0	0	0	0	0	0	2	2	0	0	0	0	0	0	0	0	0	0	0
T2PKS	4	0	0	0	0	0	0	0	0	0	0	0	0	0	0	2	0	0	0	0	0	0	0	0	0	0	0	0	0	0	0	0	0	0	0	2	0	0	0	0	0	0	0	0	0	0	0	0	0
T3PKS,terpene	4	0	0	2	0	0	0	0	0	0	0	0	0	0	0	0	0	0	2	0	0	0	0	0	0	0	0	0	0	0	0	0	0	0	0	0	0	0	0	0	0	0	0	0	0	0	0	0	0
thiopeptide,LAP,RiPP-like	4	0	2	0	0	0	0	0	0	0	0	0	0	0	0	0	0	0	0	0	0	0	0	0	0	0	0	0	2	0	0	0	0	0	0	0	0	0	0	0	0	0	0	0	0	0	0	0	0
acyl_amino_acids,NRPS	2	0	0	0	0	0	0	0	0	0	0	0	2	0	0	0	0	0	0	0	0	0	0	0	0	0	0	0	0	0	0	0	0	0	0	0	0	0	0	0	0	0	0	0	0	0	0	0	0
arylpolyene,T3PKS	2	0	0	0	0	0	0	0	0	0	0	0	0	0	0	0	0	0	0	0	0	0	0	0	0	0	0	0	0	0	0	2	0	0	0	0	0	0	0	0	0	0	0	0	0	0	0	0	0
betalactone,NRPS	2	0	0	0	0	0	0	0	0	0	0	0	0	0	0	0	0	2	0	0	0	0	0	0	0	0	0	0	0	0	0	0	0	0	0	0	0	0	0	0	0	0	0	0	0	0	0	0	0
betalactone,RiPP-like	2	0	0	0	0	0	0	2	0	0	0	0	0	0	0	0	0	0	0	0	0	0	0	0	0	0	0	0	0	0	0	0	0	0	0	0	0	0	0	0	0	0	0	0	0	0	0	0	0
betalactone,terpene	2	0	0	0	0	0	0	0	0	0	0	0	0	0	0	0	0	0	0	0	0	0	0	0	0	0	0	0	2	0	0	0	0	0	0	0	0	0	0	0	0	0	0	0	0	0	0	0	0
ectoine,betalactone	2	0	0	0	0	0	0	0	0	0	0	0	0	0	2	0	0	0	0	0	0	0	0	0	0	0	0	0	0	0	0	0	0	0	0	0	0	0	0	0	0	0	0	0	0	0	0	0	0
hglE-KS,T3PKS	2	0	0	0	0	0	0	0	0	0	0	0	0	0	0	0	0	0	0	0	0	0	2	0	0	0	0	0	0	0	0	0	0	0	0	0	0	0	0	0	0	0	0	0	0	0	0	0	0
hserlactone,ectoine	2	0	0	0	0	0	0	0	0	0	0	0	0	0	2	0	0	0	0	0	0	0	0	0	0	0	0	0	0	0	0	0	0	0	0	0	0	0	0	0	0	0	0	0	0	0	0	0	0
hserlactone,lassopeptide	2	0	0	0	0	0	0	0	0	0	0	0	0	0	0	0	0	0	0	0	0	0	0	0	0	0	0	0	0	0	0	0	0	0	0	0	0	0	2	0	0	0	0	0	0	0	0	0	0
hserlactone,terpene	2	0	0	0	0	0	0	0	2	0	0	0	0	0	0	0	0	0	0	0	0	0	0	0	0	0	0	0	0	0	0	0	0	0	0	0	0	0	0	0	0	0	0	0	0	0	0	0	0
lanthipeptide-class-ii,proteusin	2	0	0	0	0	0	0	0	0	0	0	0	0	0	0	0	0	0	2	0	0	0	0	0	0	0	0	0	0	0	0	0	0	0	0	0	0	0	0	0	0	0	0	0	0	0	0	0	0
LAP,thiopeptide	2	0	0	0	0	2	0	0	0	0	0	0	0	0	0	0	0	0	0	0	0	0	0	0	0	0	0	0	0	0	0	0	0	0	0	0	0	0	0	0	0	0	0	0	0	0	0	0	0
lassopeptide,T1PKS,NRPS-like	2	0	0	0	0	0	0	0	0	0	0	2	0	0	0	0	0	0	0	0	0	0	0	0	0	0	0	0	0	0	0	0	0	0	0	0	0	0	0	0	0	0	0	0	0	0	0	0	0
linaridin	2	0	0	0	0	0	0	0	0	0	0	0	0	0	0	2	0	0	0	0	0	0	0	0	0	0	0	0	0	0	0	0	0	0	0	0	0	0	0	0	0	0	0	0	0	0	0	0	0
NRPS-like,RRE-containing,lassopeptide	2	0	0	0	0	0	0	2	0	0	0	0	0	0	0	0	0	0	0	0	0	0	0	0	0	0	0	0	0	0	0	0	0	0	0	0	0	0	0	0	0	0	0	0	0	0	0	0	0
NRPS-like,T1PKS,NRPS	2	0	0	0	0	0	0	0	0	0	0	0	0	0	0	0	0	0	0	0	0	0	0	0	0	0	0	0	0	0	0	2	0	0	0	0	0	0	0	0	0	0	0	0	0	0	0	0	0
NRPS,betalactone	2	0	0	0	0	0	0	0	0	2	0	0	0	0	0	0	0	0	0	0	0	0	0	0	0	0	0	0	0	0	0	0	0	0	0	0	0	0	0	0	0	0	0	0	0	0	0	0	0
NRPS,NAPAA	2	0	0	0	0	0	0	0	0	0	0	0	0	0	2	0	0	0	0	0	0	0	0	0	0	0	0	0	0	0	0	0	0	0	0	0	0	0	0	0	0	0	0	0	0	0	0	0	0
NRPS,T1PKS,RRE-containing	2	0	0	0	0	0	0	0	0	0	0	0	0	0	0	2	0	0	0	0	0	0	0	0	0	0	0	0	0	0	0	0	0	0	0	0	0	0	0	0	0	0	0	0	0	0	0	0	0
NRPS,T1PKS,terpene	2	0	0	0	0	0	0	0	0	0	0	0	0	0	0	0	0	0	0	0	0	0	0	0	0	0	0	0	0	0	0	0	0	0	2	0	0	0	0	0	0	0	0	0	0	0	0	0	0
oligosaccharide,hglE-KS,T1PKS	2	0	0	0	0	0	0	2	0	0	0	0	0	0	0	0	0	0	0	0	0	0	0	0	0	0	0	0	0	0	0	0	0	0	0	0	0	0	0	0	0	0	0	0	0	0	0	0	0
other,phosphonate	2	0	0	0	0	0	0	2	0	0	0	0	0	0	0	0	0	0	0	0	0	0	0	0	0	0	0	0	0	0	0	0	0	0	0	0	0	0	0	0	0	0	0	0	0	0	0	0	0
phosphonate,terpene	2	0	0	0	0	0	0	0	0	0	0	0	0	0	0	0	0	0	0	0	0	0	0	0	0	2	0	0	0	0	0	0	0	0	0	0	0	0	0	0	0	0	0	0	0	0	0	0	0
proteusin,NRPS-like	2	0	0	0	0	0	0	0	0	0	0	0	0	0	0	0	0	0	0	0	0	0	0	0	0	0	0	2	0	0	0	0	0	0	0	0	0	0	0	0	0	0	0	0	0	0	0	0	0
proteusin,thioamitides	2	0	0	0	0	0	0	0	0	0	0	0	0	0	0	2	0	0	0	0	0	0	0	0	0	0	0	0	0	0	0	0	0	0	0	0	0	0	0	0	0	0	0	0	0	0	0	0	0
PUFA,T1PKS	2	0	0	0	0	0	0	0	0	0	0	0	0	0	0	0	0	0	0	0	0	0	0	2	0	0	0	0	0	0	0	0	0	0	0	0	0	0	0	0	0	0	0	0	0	0	0	0	0
ranthipeptide,proteusin	2	0	0	0	0	0	0	0	0	0	0	2	0	0	0	0	0	0	0	0	0	0	0	0	0	0	0	0	0	0	0	0	0	0	0	0	0	0	0	0	0	0	0	0	0	0	0	0	0
ranthipeptide,T3PKS	2	0	0	0	0	0	0	0	0	0	0	0	0	0	0	0	0	0	0	0	0	0	0	0	2	0	0	0	0	0	0	0	0	0	0	0	0	0	0	0	0	0	0	0	0	0	0	0	0
redox-cofactor,terpene	2	0	0	0	0	0	0	0	0	0	0	0	0	0	0	0	0	0	0	0	0	0	0	0	2	0	0	0	0	0	0	0	0	0	0	0	0	0	0	0	0	0	0	0	0	0	0	0	0
RiPP-like,butyrolactone	2	0	0	0	0	0	0	0	0	0	0	0	0	0	0	2	0	0	0	0	0	0	0	0	0	0	0	0	0	0	0	0	0	0	0	0	0	0	0	0	0	0	0	0	0	0	0	0	0
RiPP-like,hserlactone	2	0	0	0	2	0	0	0	0	0	0	0	0	0	0	0	0	0	0	0	0	0	0	0	0	0	0	0	0	0	0	0	0	0	0	0	0	0	0	0	0	0	0	0	0	0	0	0	0
RiPP-like,NRPS-like	2	0	0	0	0	0	0	0	0	0	2	0	0	0	0	0	0	0	0	0	0	0	0	0	0	0	0	0	0	0	0	0	0	0	0	0	0	0	0	0	0	0	0	0	0	0	0	0	0
RiPP-like,RRE-containing	2	0	0	0	0	0	0	2	0	0	0	0	0	0	0	0	0	0	0	0	0	0	0	0	0	0	0	0	0	0	0	0	0	0	0	0	0	0	0	0	0	0	0	0	0	0	0	0	0
RRE-containing,hserlactone	2	0	2	0	0	0	0	0	0	0	0	0	0	0	0	0	0	0	0	0	0	0	0	0	0	0	0	0	0	0	0	0	0	0	0	0	0	0	0	0	0	0	0	0	0	0	0	0	0
siderophore,ectoine	2	0	0	0	0	0	0	0	0	0	0	0	0	0	0	0	0	0	0	0	0	0	0	0	0	0	0	0	2	0	0	0	0	0	0	0	0	0	0	0	0	0	0	0	0	0	0	0	0
T1PKS,NRPS-like,NRPS	2	0	0	0	0	0	0	0	0	0	0	0	0	0	0	0	0	0	0	0	2	0	0	0	0	0	0	0	0	0	0	0	0	0	0	0	0	0	0	0	0	0	0	0	0	0	0	0	0
T1PKS,RRE-containing	2	0	0	0	0	0	0	2	0	0	0	0	0	0	0	0	0	0	0	0	0	0	0	0	0	0	0	0	0	0	0	0	0	0	0	0	0	0	0	0	0	0	0	0	0	0	0	0	0
T1PKS,terpene	2	0	0	0	2	0	0	0	0	0	0	0	0	0	0	0	0	0	0	0	0	0	0	0	0	0	0	0	0	0	0	0	0	0	0	0	0	0	0	0	0	0	0	0	0	0	0	0	0
T1PKS,transAT-PKS-like,NRPS,terpene	2	0	0	0	0	0	0	2	0	0	0	0	0	0	0	0	0	0	0	0	0	0	0	0	0	0	0	0	0	0	0	0	0	0	0	0	0	0	0	0	0	0	0	0	0	0	0	0	0
T3PKS,betalactone	2	0	0	0	0	0	0	0	0	0	0	0	0	0	0	2	0	0	0	0	0	0	0	0	0	0	0	0	0	0	0	0	0	0	0	0	0	0	0	0	0	0	0	0	0	0	0	0	0
T3PKS,T1PKS	2	0	0	0	0	0	2	0	0	0	0	0	0	0	0	0	0	0	0	0	0	0	0	0	0	0	0	0	0	0	0	0	0	0	0	0	0	0	0	0	0	0	0	0	0	0	0	0	0
terpene,betalactone	2	0	0	0	0	0	0	0	0	0	0	0	0	0	0	0	0	0	0	0	0	0	0	0	0	0	0	0	2	0	0	0	0	0	0	0	0	0	0	0	0	0	0	0	0	0	0	0	0
terpene,hserlactone	2	0	0	0	2	0	0	0	0	0	0	0	0	0	0	0	0	0	0	0	0	0	0	0	0	0	0	0	0	0	0	0	0	0	0	0	0	0	0	0	0	0	0	0	0	0	0	0	0
terpene,NRPS-like	2	0	0	0	0	0	0	0	0	0	0	0	0	0	0	0	0	0	0	0	0	0	0	0	2	0	0	0	0	0	0	0	0	0	0	0	0	0	0	0	0	0	0	0	0	0	0	0	0
terpene,RiPP-like	2	0	0	0	0	0	0	0	0	0	0	0	0	0	0	0	0	0	0	0	0	0	0	0	2	0	0	0	0	0	0	0	0	0	0	0	0	0	0	0	0	0	0	0	0	0	0	0	0
terpene,RRE-containing	2	0	0	0	0	0	0	0	0	0	0	0	0	0	0	0	0	0	0	0	0	0	0	0	0	0	0	0	0	0	0	2	0	0	0	0	0	0	0	0	0	0	0	0	0	0	0	0	0
terpene,T3PKS	2	0	0	0	0	0	0	0	0	0	0	0	0	0	0	0	0	0	0	0	0	0	0	0	0	0	0	0	0	0	0	2	0	0	0	0	0	0	0	0	0	0	0	0	0	0	0	0	0
thioamide-NRP	2	0	0	0	0	0	0	0	0	0	0	0	2	0	0	0	0	0	0	0	0	0	0	0	0	0	0	0	0	0	0	0	0	0	0	0	0	0	0	0	0	0	0	0	0	0	0	0	0
thioamide-NRP,NRPS-like	2	0	0	0	0	0	0	0	0	0	0	0	0	0	0	0	0	0	0	0	0	0	0	0	0	0	0	0	0	0	0	0	0	0	0	0	0	0	2	0	0	0	0	0	0	0	0	0	0
thioamitides,thiopeptide	2	0	0	0	0	0	0	0	0	0	0	0	0	0	0	0	0	0	0	0	0	0	0	0	0	0	0	0	0	0	0	0	0	0	0	0	0	0	2	0	0	0	0	0	0	0	0	0	0
transAT-PKS	2	0	0	0	0	0	0	0	0	0	0	0	0	0	0	0	0	0	0	0	0	0	0	0	0	0	0	0	0	0	0	0	2	0	0	0	0	0	0	0	0	0	0	0	0	0	0	0	0
transAT-PKS-like,cyclic-lactone-autoinducer	2	0	0	0	0	0	0	0	0	0	0	0	0	0	0	2	0	0	0	0	0	0	0	0	0	0	0	0	0	0	0	0	0	0	0	0	0	0	0	0	0	0	0	0	0	0	0	0	0
transAT-PKS-like,NRPS	2	0	0	0	0	0	0	0	0	0	0	0	0	0	0	0	0	0	0	0	0	0	0	0	0	0	0	0	2	0	0	0	0	0	0	0	0	0	0	0	0	0	0	0	0	0	0	0	0
transAT-PKS-like,T1PKS,NRPS-like,betalactone	2	0	0	0	0	0	0	0	0	0	0	0	0	0	0	0	0	0	0	0	0	0	0	0	0	0	0	0	0	0	0	0	2	0	0	0	0	0	0	0	0	0	0	0	0	0	0	0	0
Total BGC within the sample		6	540	298	570	346	356	848	388	272	162	90	340	174	390	676	218	206	318	174	52	148	222	190	504	176	94	372	636	90	12	282	480	210	590	194	144	44	184	90	104	130	10	112	14	26	20	152	48
[truncated: 25 more columns]
